# Supplementary material for: Two-dimensional mineral hydrogel-derived single atoms-anchored heterostructures for ultrastable hydrogen evolution
Source: Nat Commun. 2022 Oct 21;13:6249. doi: 10.1038/s41467-022-33725-8 (PMC9586971; doi:10.1038/s41467-022-33725-8)
Supplement: Supplementary file 3 — Source data [file 41467_2022_33725_MOESM3_ESM.zip]

Archive with 10 entries (9 files):
- Supplementary data/
- Supplementary data/FeSAs@Mo-based-HNSs-independant LSV test 1-5.1 Ohm.xlsx
- Supplementary data/FeSAs@Mo-based-HNSs-independant LSV test 2-6.0 Ohm.xlsx
- Supplementary data/Figure 4a_20% PtC-2.2 Ohm.xlsx
- Supplementary data/Figure 4a_Bulk FeMoP-500-7Ohm.xlsx
- Supplementary data/Figure 4a_Carbon paper-2.4 Ohm.xlsx
- Supplementary data/Figure 4a_FeSAs@Mo-based-HNSs-4.9 Ohm.xlsx
- Supplementary data/Figure 4g_FeSAs@Mo-based-HNSs-0.2X0.5cm-5 Ohm-stability section 1.xlsx
- Supplementary data/Figure 4g_FeSAs@Mo-based-HNSs-0.2X0.5cm-5 Ohm-stability section 2.xlsx
- Supplementary data/Figure 4g_FeSAs@Mo-based-HNSs-0.2X0.5cm-5 Ohm-stability section 3.xlsx
