# Supplementary material for: Two-dimensional mineral hydrogel-derived single atoms-anchored heterostructures for ultrastable hydrogen evolution
Source: Nat Commun. 2022 Oct 21;13:6249. doi: 10.1038/s41467-022-33725-8 (PMC9586971; doi:10.1038/s41467-022-33725-8)
Supplement: Supplementary file 3 — Source data [file 41467_2022_33725_MOESM3_ESM.zip › Supplementary data/FeSAs@Mo-based-HNSs-independant LSV test 1-5.1 Ohm.xlsx]

## Sheet: FeMoP-500-5.1 Ohm
2022-06-12	2021 14:55:12
Linear Sweep Voltammetry
File: d:\my work\experiment data\mo\3 femop\her performance\20220530\femop-500-5.1 ohm-0.7x0.29cm.csv
Data Source: Experiment
Instrument Model: CHI660E
Header:
Note:
Init E (V) = -1
Final E (V) = -2
Scan Rate (V/s) = 0.005
Sample Interval (V) = 0.001
Quiet Time (sec) = 2
Sensitivity (A/V) = 0.1
Potential/V	Current/A
-1	0.0005723
-1.001	0.0004637
-1.002	0.0003695
-1.003	0.0002965
-1.004	0.0002386
-1.005	0.0001896
-1.006	0.0001485
-1.007	0.0001135
-1.008	8.115e-05
-1.009	5.05e-05
-1.01	2.19e-05
-1.011	-4.176e-06
-1.012	-3.01e-05
-1.013	-5.405e-05
-1.014	-7.713e-05
-1.015	-9.88e-05
-1.016	-0.0001209
-1.017	-0.0001415
-1.018	-0.0001636
-1.019	-0.0001826
-1.02	-0.0002022
-1.021	-0.0002233
-1.022	-0.0002427
-1.023	-0.000261
-1.024	-0.0002836
-1.025	-0.0003027
-1.026	-0.0003216
-1.027	-0.000339
-1.028	-0.0003572
-1.029	-0.0003745
-1.03	-0.0003908
-1.031	-0.0004076
-1.032	-0.0004215
-1.033	-0.0004346
-1.034	-0.0004468
-1.035	-0.0004574
-1.036	-0.0004687
-1.037	-0.0004796
-1.038	-0.0004903
-1.039	-0.0004989
-1.04	-0.0005069
-1.041	-0.0005166
-1.042	-0.0005253
-1.043	-0.000534
-1.044	-0.0005444
-1.045	-0.0005541
-1.046	-0.0005635
-1.047	-0.0005735
-1.048	-0.0005843
-1.049	-0.0005942
-1.05	-0.0006064
-1.051	-0.0006177
-1.052	-0.0006299
-1.053	-0.0006423
-1.054	-0.0006551
-1.055	-0.0006687
-1.056	-0.0006842
-1.057	-0.0006984
-1.058	-0.0007124
-1.059	-0.0007286
-1.06	-0.0007451
-1.061	-0.0007608
-1.062	-0.0007782
-1.063	-0.0007967
-1.064	-0.0008156
-1.065	-0.0008352
-1.066	-0.0008556
-1.067	-0.0008757
-1.068	-0.0008973
-1.069	-0.0009207
-1.07	-0.0009446
-1.071	-0.0009684
-1.072	-0.0009933
-1.073	-0.001019
-1.074	-0.001045
-1.075	-0.001073
-1.076	-0.001102
-1.077	-0.001134
-1.078	-0.001168
-1.079	-0.001203
-1.08	-0.001241
-1.081	-0.001279
-1.082	-0.001317
-1.083	-0.001356
-1.084	-0.001397
-1.085	-0.001436
-1.086	-0.001478
-1.087	-0.001525
-1.088	-0.001574
-1.089	-0.001625
-1.09	-0.001675
-1.091	-0.001729
-1.092	-0.001784
-1.093	-0.001843
-1.094	-0.001907
-1.095	-0.00197
-1.096	-0.002038
-1.097	-0.002108
-1.098	-0.002182
-1.099	-0.00226
-1.1	-0.002337
-1.101	-0.002418
-1.102	-0.002503
-1.103	-0.002585
-1.104	-0.002669
-1.105	-0.002754
-1.106	-0.00284
-1.107	-0.002927
-1.108	-0.003013
-1.109	-0.003098
-1.11	-0.003182
-1.111	-0.003268
-1.112	-0.003356
-1.113	-0.003446
-1.114	-0.003539
-1.115	-0.00363
-1.116	-0.003722
-1.117	-0.003811
-1.118	-0.003901
-1.119	-0.003988
-1.12	-0.00408
-1.121	-0.004175
-1.122	-0.004267
-1.123	-0.004364
-1.124	-0.004456
-1.125	-0.00455
-1.126	-0.004638
-1.127	-0.004732
-1.128	-0.004823
-1.129	-0.004922
-1.13	-0.005021
-1.131	-0.005114
-1.132	-0.005217
-1.133	-0.005316
-1.134	-0.005417
-1.135	-0.005514
-1.136	-0.005611
-1.137	-0.005711
-1.138	-0.005808
-1.139	-0.005911
-1.14	-0.006012
-1.141	-0.00611
-1.142	-0.006207
-1.143	-0.006311
-1.144	-0.00641
-1.145	-0.006517
-1.146	-0.00662
-1.147	-0.006729
-1.148	-0.006834
-1.149	-0.006932
-1.15	-0.007038
-1.151	-0.007136
-1.152	-0.007246
-1.153	-0.007355
-1.154	-0.007458
-1.155	-0.007562
-1.156	-0.007665
-1.157	-0.00777
-1.158	-0.00788
-1.159	-0.007988
-1.16	-0.008096
-1.161	-0.008206
-1.162	-0.008314
-1.163	-0.008428
-1.164	-0.008533
-1.165	-0.008642
-1.166	-0.008764
-1.167	-0.008875
-1.168	-0.00899
-1.169	-0.009107
-1.17	-0.009227
-1.171	-0.009338
-1.172	-0.009455
-1.173	-0.009569
-1.174	-0.009681
-1.175	-0.009802
-1.176	-0.009924
-1.177	-0.01004
-1.178	-0.01016
-1.179	-0.01027
-1.18	-0.01039
-1.181	-0.01051
-1.182	-0.01063
-1.183	-0.01074
-1.184	-0.01085
-1.185	-0.01097
-1.186	-0.01109
-1.187	-0.01121
-1.188	-0.01133
-1.189	-0.01145
-1.19	-0.01158
-1.191	-0.0117
-1.192	-0.01182
-1.193	-0.01193
-1.194	-0.01205
-1.195	-0.01218
-1.196	-0.0123
-1.197	-0.01242
-1.198	-0.01256
-1.199	-0.01268
-1.2	-0.0128
-1.201	-0.01291
-1.202	-0.01302
-1.203	-0.01316
-1.204	-0.01328
-1.205	-0.01342
-1.206	-0.01355
-1.207	-0.01368
-1.208	-0.01381
-1.209	-0.01394
-1.21	-0.01408
-1.211	-0.0142
-1.212	-0.01428
-1.213	-0.01441
-1.214	-0.01455
-1.215	-0.01468
-1.216	-0.01482
-1.217	-0.01495
-1.218	-0.01509
-1.219	-0.01522
-1.22	-0.01536
-1.221	-0.01549
-1.222	-0.01563
-1.223	-0.01577
-1.224	-0.01591
-1.225	-0.01604
-1.226	-0.01619
-1.227	-0.01633
-1.228	-0.01647
-1.229	-0.0166
-1.23	-0.01674
-1.231	-0.0169
-1.232	-0.01706
-1.233	-0.01722
-1.234	-0.01737
-1.235	-0.01752
-1.236	-0.01768
-1.237	-0.01783
-1.238	-0.01799
-1.239	-0.01813
-1.24	-0.01828
-1.241	-0.01845
-1.242	-0.01861
-1.243	-0.01875
-1.244	-0.0189
-1.245	-0.01908
-1.246	-0.01925
-1.247	-0.01941
-1.248	-0.01956
-1.249	-0.01971
-1.25	-0.01989
-1.251	-0.02005
-1.252	-0.02023
-1.253	-0.02041
-1.254	-0.02057
-1.255	-0.02072
-1.256	-0.02087
-1.257	-0.021
-1.258	-0.02115
-1.259	-0.02132
-1.26	-0.02151
-1.261	-0.02168
-1.262	-0.02184
-1.263	-0.022
-1.264	-0.02217
-1.265	-0.02233
-1.266	-0.02248
-1.267	-0.02264
-1.268	-0.02284
-1.269	-0.02303
-1.27	-0.02321
-1.271	-0.02341
-1.272	-0.02362
-1.273	-0.0238
-1.274	-0.02397
-1.275	-0.02414
-1.276	-0.02429
-1.277	-0.02444
-1.278	-0.02461
-1.279	-0.02477
-1.28	-0.02496
-1.281	-0.02512
-1.282	-0.02529
-1.283	-0.02546
-1.284	-0.02563
-1.285	-0.02579
-1.286	-0.02595
-1.287	-0.02611
-1.288	-0.02627
-1.289	-0.02643
-1.29	-0.02659
-1.291	-0.02676
-1.292	-0.02694
-1.293	-0.02713
-1.294	-0.0274
-1.295	-0.02769
-1.296	-0.02787
-1.297	-0.02805
-1.298	-0.02822
-1.299	-0.02837
-1.3	-0.02855
-1.301	-0.02872
-1.302	-0.02889
-1.303	-0.02906
-1.304	-0.02922
-1.305	-0.02941
-1.306	-0.0296
-1.307	-0.02977
-1.308	-0.02992
-1.309	-0.0301
-1.31	-0.03029
-1.311	-0.03047
-1.312	-0.03066
-1.313	-0.03083
-1.314	-0.03108
-1.315	-0.0313
-1.316	-0.03148
-1.317	-0.03165
-1.318	-0.03182
-1.319	-0.032
-1.32	-0.03219
-1.321	-0.03237
-1.322	-0.03256
-1.323	-0.03278
-1.324	-0.03299
-1.325	-0.03317
-1.326	-0.03333
-1.327	-0.0335
-1.328	-0.03372
-1.329	-0.03403
-1.33	-0.03424
-1.331	-0.0344
-1.332	-0.03459
-1.333	-0.03478
-1.334	-0.03495
-1.335	-0.03513
-1.336	-0.03536
-1.337	-0.03556
-1.338	-0.03572
-1.339	-0.03592
-1.34	-0.03612
-1.341	-0.03631
-1.342	-0.03654
-1.343	-0.03674
-1.344	-0.0369
-1.345	-0.03708
-1.346	-0.03724
-1.347	-0.03744
-1.348	-0.03763
-1.349	-0.0378
-1.35	-0.038
-1.351	-0.03816
-1.352	-0.0384
-1.353	-0.03895
-1.354	-0.03918
-1.355	-0.03939
-1.356	-0.03969
-1.357	-0.03989
-1.358	-0.04015
-1.359	-0.04034
-1.36	-0.04051
-1.361	-0.04069
-1.362	-0.04087
-1.363	-0.04105
-1.364	-0.04122
-1.365	-0.04144
-1.366	-0.04159
-1.367	-0.04174
-1.368	-0.04194
-1.369	-0.04221
-1.37	-0.04248
-1.371	-0.04268
-1.372	-0.04286
-1.373	-0.04305
-1.374	-0.04324
-1.375	-0.04342
-1.376	-0.04362
-1.377	-0.04388
-1.378	-0.04409
-1.379	-0.04428
-1.38	-0.04448
-1.381	-0.04464
-1.382	-0.0448
-1.383	-0.04499
-1.384	-0.04521
-1.385	-0.04539
-1.386	-0.04559
-1.387	-0.04578
-1.388	-0.04601
-1.389	-0.04626
-1.39	-0.04653
-1.391	-0.04672
-1.392	-0.04691
-1.393	-0.04712
-1.394	-0.04731
-1.395	-0.04754
-1.396	-0.04772
-1.397	-0.04791
-1.398	-0.04808
-1.399	-0.04829
-1.4	-0.04852
-1.401	-0.04872
-1.402	-0.04891
-1.403	-0.04913
-1.404	-0.04934
-1.405	-0.04949
-1.406	-0.04969
-1.407	-0.05009
-1.408	-0.05031
-1.409	-0.05053
-1.41	-0.05069
-1.411	-0.05089
-1.412	-0.0511
-1.413	-0.0513
-1.414	-0.05155
-1.415	-0.05178
-1.416	-0.05203
-1.417	-0.05224
-1.418	-0.0526
-1.419	-0.05284
-1.42	-0.05306
-1.421	-0.05334
-1.422	-0.05357
-1.423	-0.05375
-1.424	-0.05395
-1.425	-0.05416
-1.426	-0.05438
-1.427	-0.05456
-1.428	-0.05474
-1.429	-0.05495
-1.43	-0.05516
-1.431	-0.05534
-1.432	-0.05552
-1.433	-0.0557
-1.434	-0.05587
-1.435	-0.05604
-1.436	-0.05626
-1.437	-0.05651
-1.438	-0.05673
-1.439	-0.05699
-1.44	-0.05723
-1.441	-0.05767
-1.442	-0.05788
-1.443	-0.05811
-1.444	-0.05829
-1.445	-0.05849
-1.446	-0.0587
-1.447	-0.0589
-1.448	-0.05912
-1.449	-0.05935
-1.45	-0.05957
-1.451	-0.05975
-1.452	-0.06015
-1.453	-0.06041
-1.454	-0.06059
-1.455	-0.06087
-1.456	-0.0616
-1.457	-0.06199
-1.458	-0.06234
-1.459	-0.06256
-1.46	-0.06271
-1.461	-0.06291
-1.462	-0.06308
-1.463	-0.06329
-1.464	-0.06352
-1.465	-0.06371
-1.466	-0.06389
-1.467	-0.06406
-1.468	-0.06426
-1.469	-0.06447
-1.47	-0.06467
-1.471	-0.06482
-1.472	-0.06497
-1.473	-0.06516
-1.474	-0.06537
-1.475	-0.06564
-1.476	-0.0659
-1.477	-0.06618
-1.478	-0.06649
-1.479	-0.06667
-1.48	-0.06675
-1.481	-0.06688
-1.482	-0.06709
-1.483	-0.06726
-1.484	-0.06739
-1.485	-0.06766
-1.486	-0.06806
-1.487	-0.06839
-1.488	-0.06864
-1.489	-0.0688
-1.49	-0.06895
-1.491	-0.06917
-1.492	-0.06945
-1.493	-0.06973
-1.494	-0.06991
-1.495	-0.07012
-1.496	-0.07031
-1.497	-0.07051
-1.498	-0.0709
-1.499	-0.07114
-1.5	-0.0714
-1.501	-0.07158
-1.502	-0.07176
-1.503	-0.07196
-1.504	-0.07224
-1.505	-0.07279
-1.506	-0.07299
-1.507	-0.07316
-1.508	-0.0734
-1.509	-0.07355
-1.51	-0.07371
-1.511	-0.07393
-1.512	-0.0745
-1.513	-0.07497
-1.514	-0.07517
-1.515	-0.07532
-1.516	-0.07551
-1.517	-0.07567
-1.518	-0.07579
-1.519	-0.07594
-1.52	-0.07602
-1.521	-0.07625
-1.522	-0.07646
-1.523	-0.07663
-1.524	-0.07699
-1.525	-0.07724
-1.526	-0.07743
-1.527	-0.0778
-1.528	-0.07805
-1.529	-0.07824
-1.53	-0.07839
-1.531	-0.07854
-1.532	-0.07865
-1.533	-0.07872
-1.534	-0.07887
-1.535	-0.0791
-1.536	-0.07926
-1.537	-0.07949
-1.538	-0.07969
-1.539	-0.07993
-1.54	-0.08051
-1.541	-0.08082
-1.542	-0.08097
-1.543	-0.0812
-1.544	-0.08192
-1.545	-0.08255
-1.546	-0.08279
-1.547	-0.08294
-1.548	-0.08316
-1.549	-0.08342
-1.55	-0.08358
-1.551	-0.08377
-1.552	-0.08391
-1.553	-0.08404
-1.554	-0.08421
-1.555	-0.08436
-1.556	-0.08449
-1.557	-0.08466
-1.558	-0.08491
-1.559	-0.08509
-1.56	-0.08522
-1.561	-0.08536
-1.562	-0.08551
-1.563	-0.08578
-1.564	-0.08606
-1.565	-0.08623
-1.566	-0.08635
-1.567	-0.0866
-1.568	-0.0868
-1.569	-0.08704
-1.57	-0.08728
-1.571	-0.08748
-1.572	-0.08809
-1.573	-0.08848
-1.574	-0.08858
-1.575	-0.08881
-1.576	-0.08902
-1.577	-0.08922
-1.578	-0.08949
-1.579	-0.08981
-1.58	-0.09006
-1.581	-0.09031
-1.582	-0.09059
-1.583	-0.09085
-1.584	-0.09108
-1.585	-0.09121
-1.586	-0.09144
-1.587	-0.09171
-1.588	-0.09191
-1.589	-0.09208
-1.59	-0.09222
-1.591	-0.09244
-1.592	-0.09262
-1.593	-0.09318
-1.594	-0.09356
-1.595	-0.09379
-1.596	-0.09398
-1.597	-0.09417
-1.598	-0.09437
-1.599	-0.09465
-1.6	-0.09494
-1.601	-0.09502
-1.602	-0.09517
-1.603	-0.09544
-1.604	-0.09562
-1.605	-0.09584
-1.606	-0.09608
-1.607	-0.0963
-1.608	-0.09648
-1.609	-0.09669
-1.61	-0.09713
-1.611	-0.09762
-1.612	-0.09783
-1.613	-0.09863
-1.614	-0.09907
-1.615	-0.09923
-1.616	-0.09933
-1.617	-0.09937
-1.618	-0.09945
-1.619	-0.0997
-1.62	-0.1
-1.621	-0.1003
-1.622	-0.1004
-1.623	-0.1006
-1.624	-0.1008
-1.625	-0.1009
-1.626	-0.1011
-1.627	-0.1013
-1.628	-0.1014
-1.629	-0.1016
-1.63	-0.1018
-1.631	-0.1022
-1.632	-0.1025
-1.633	-0.1027
-1.634	-0.1029
-1.635	-0.1031
-1.636	-0.1033
-1.637	-0.1037
-1.638	-0.1039
-1.639	-0.104
-1.64	-0.1043
-1.641	-0.1045
-1.642	-0.1048
-1.643	-0.1049
-1.644	-0.105
-1.645	-0.1052
-1.646	-0.1054
-1.647	-0.1057
-1.648	-0.1059
-1.649	-0.1062
-1.65	-0.1064
-1.651	-0.1066
-1.652	-0.1069
-1.653	-0.1072
-1.654	-0.1075
-1.655	-0.1076
-1.656	-0.1078
-1.657	-0.108
-1.658	-0.1083
-1.659	-0.1085
-1.66	-0.1088
-1.661	-0.1089
-1.662	-0.1091
-1.663	-0.1093
-1.664	-0.1094
-1.665	-0.1096
-1.666	-0.1101
-1.667	-0.1105
-1.668	-0.1106
-1.669	-0.1108
-1.67	-0.1111
-1.671	-0.1113
-1.672	-0.1132
-1.673	-0.1146
-1.674	-0.1146
-1.675	-0.1149
-1.676	-0.1152
-1.677	-0.1154
-1.678	-0.1154
-1.679	-0.1154
-1.68	-0.1155
-1.681	-0.1158
-1.682	-0.1159
-1.683	-0.1162
-1.684	-0.1162
-1.685	-0.1165
-1.686	-0.1166
-1.687	-0.1168
-1.688	-0.1171
-1.689	-0.1175
-1.69	-0.1176
-1.691	-0.1177
-1.692	-0.1179
-1.693	-0.1182
-1.694	-0.1184
-1.695	-0.1187
-1.696	-0.1187
-1.697	-0.1188
-1.698	-0.1193
-1.699	-0.1196
-1.7	-0.1198
-1.701	-0.12
-1.702	-0.1201
-1.703	-0.1203
-1.704	-0.1205
-1.705	-0.1208
-1.706	-0.1209
-1.707	-0.1213
-1.708	-0.1217
-1.709	-0.122
-1.71	-0.1222
-1.711	-0.1223
-1.712	-0.1226
-1.713	-0.1235
-1.714	-0.1239
-1.715	-0.1239
-1.716	-0.124
-1.717	-0.1241
-1.718	-0.1242
-1.719	-0.1242
-1.72	-0.1245
-1.721	-0.1248
-1.722	-0.1253
-1.723	-0.1259
-1.724	-0.1261
-1.725	-0.1262
-1.726	-0.1263
-1.727	-0.1265
-1.728	-0.127
-1.729	-0.1284
-1.73	-0.1287
-1.731	-0.1287
-1.732	-0.1286
-1.733	-0.1286
-1.734	-0.1288
-1.735	-0.129
-1.736	-0.1292
-1.737	-0.1293
-1.738	-0.1294
-1.739	-0.1295
-1.74	-0.1295
-1.741	-0.1297
-1.742	-0.1301
-1.743	-0.1305
-1.744	-0.1307
-1.745	-0.1309
-1.746	-0.1312
-1.747	-0.1317
-1.748	-0.132
-1.749	-0.1321
-1.75	-0.1325
-1.751	-0.1327
-1.752	-0.1328
-1.753	-0.133
-1.754	-0.1332
-1.755	-0.1336
-1.756	-0.1337
-1.757	-0.1338
-1.758	-0.1339
-1.759	-0.1341
-1.76	-0.1342
-1.761	-0.1345
-1.762	-0.1349
-1.763	-0.1355
-1.764	-0.1358
-1.765	-0.1358
-1.766	-0.136
-1.767	-0.1364
-1.768	-0.1369
-1.769	-0.1384
-1.77	-0.139
-1.771	-0.139
-1.772	-0.1392
-1.773	-0.1395
-1.774	-0.1396
-1.775	-0.1397
-1.776	-0.1404
-1.777	-0.1405
-1.778	-0.1404
-1.779	-0.1406
-1.78	-0.1411
-1.781	-0.1412
-1.782	-0.1416
-1.783	-0.1415
-1.784	-0.1416
-1.785	-0.1419
-1.786	-0.1419
-1.787	-0.1419
-1.788	-0.1421
-1.789	-0.1426
-1.79	-0.1427
-1.791	-0.143
-1.792	-0.1433
-1.793	-0.1438
-1.794	-0.1444
-1.795	-0.1451
-1.796	-0.1454
-1.797	-0.1457
-1.798	-0.146
-1.799	-0.1461
-1.8	-0.1464
-1.801	-0.1472
-1.802	-0.1472
-1.803	-0.1473
-1.804	-0.1475
-1.805	-0.1478
-1.806	-0.1477
-1.807	-0.1482
-1.808	-0.1483
-1.809	-0.1491
-1.81	-0.1494
-1.811	-0.1496
-1.812	-0.1509
-1.813	-0.1511
-1.814	-0.1513
-1.815	-0.1515
-1.816	-0.1515
-1.817	-0.1515
-1.818	-0.1522
-1.819	-0.1527
-1.82	-0.1529
-1.821	-0.1529
-1.822	-0.1532
-1.823	-0.1539
-1.824	-0.1541
-1.825	-0.1547
-1.826	-0.155
-1.827	-0.1553
-1.828	-0.1554
-1.829	-0.1553
-1.83	-0.1555
-1.831	-0.1556
-1.832	-0.1559
-1.833	-0.1565
-1.834	-0.157
-1.835	-0.1571
-1.836	-0.1573
-1.837	-0.1576
-1.838	-0.158
-1.839	-0.1579
-1.84	-0.1578
-1.841	-0.158
-1.842	-0.158
-1.843	-0.158
-1.844	-0.1585
-1.845	-0.1584
-1.846	-0.159
-1.847	-0.1599
-1.848	-0.1613
-1.849	-0.1619
-1.85	-0.1619
-1.851	-0.1618
-1.852	-0.1617
-1.853	-0.1621
-1.854	-0.1624
-1.855	-0.1622
-1.856	-0.162
-1.857	-0.1622
-1.858	-0.1626
-1.859	-0.1626
-1.86	-0.1623
-1.861	-0.1623
-1.862	-0.1627
-1.863	-0.1651
-1.864	-0.1667
-1.865	-0.1664
-1.866	-0.1662
-1.867	-0.1662
-1.868	-0.1665
-1.869	-0.1661
-1.87	-0.1661
-1.871	-0.1659
-1.872	-0.1657
-1.873	-0.1661
-1.874	-0.1665
-1.875	-0.1665
-1.876	-0.1669
-1.877	-0.1675
-1.878	-0.168
-1.879	-0.168
-1.88	-0.1679
-1.881	-0.1679
-1.882	-0.168
-1.883	-0.1681
-1.884	-0.1685
-1.885	-0.1684
-1.886	-0.1683
-1.887	-0.1687
-1.888	-0.1693
-1.889	-0.171
-1.89	-0.1716
-1.891	-0.1718
-1.892	-0.1718
-1.893	-0.1719
-1.894	-0.1721
-1.895	-0.1728
-1.896	-0.1729
-1.897	-0.173
-1.898	-0.1731
-1.899	-0.1736
-1.9	-0.1735
-1.901	-0.1735
-1.902	-0.174
-1.903	-0.1742
-1.904	-0.1744
-1.905	-0.1744
-1.906	-0.1743
-1.907	-0.1747
-1.908	-0.1751
-1.909	-0.1755
-1.91	-0.1756
-1.911	-0.176
-1.912	-0.176
-1.913	-0.1759
-1.914	-0.1765
-1.915	-0.1767
-1.916	-0.177
-1.917	-0.1776
-1.918	-0.178
-1.919	-0.1784
-1.92	-0.1786
-1.921	-0.1795
-1.922	-0.1798
-1.923	-0.1796
-1.924	-0.1797
-1.925	-0.1795
-1.926	-0.1796
-1.927	-0.1797
-1.928	-0.1798
-1.929	-0.1799
-1.93	-0.181
-1.931	-0.1823
-1.932	-0.1824
-1.933	-0.1824
-1.934	-0.1826
-1.935	-0.1825
-1.936	-0.1831
-1.937	-0.1838
-1.938	-0.1839
-1.939	-0.184
-1.94	-0.1841
-1.941	-0.1846
-1.942	-0.1848
-1.943	-0.1846
-1.944	-0.1847
-1.945	-0.1847
-1.946	-0.1849
-1.947	-0.1853
-1.948	-0.1854
-1.949	-0.1854
-1.95	-0.1856
-1.951	-0.1865
-1.952	-0.1888
-1.953	-0.1892
-1.954	-0.1892
-1.955	-0.1892
-1.956	-0.189
-1.957	-0.1887
-1.958	-0.1887
-1.959	-0.1894
-1.96	-0.1901
-1.961	-0.1902
-1.962	-0.1901
-1.963	-0.1903
-1.964	-0.1906
-1.965	-0.1909
-1.966	-0.1908
-1.967	-0.1908
-1.968	-0.1912
-1.969	-0.1916
-1.97	-0.1914
-1.971	-0.1912
-1.972	-0.1912
-1.973	-0.1913
-1.974	-0.1917
-1.975	-0.1928
-1.976	-0.1934
-1.977	-0.1934
-1.978	-0.1931
-1.979	-0.193
-1.98	-0.1936
-1.981	-0.1942
-1.982	-0.1943
-1.983	-0.1948
-1.984	-0.1952
-1.985	-0.1952
-1.986	-0.1965
-1.987	-0.1967
-1.988	-0.1967
-1.989	-0.1964
-1.99	-0.1962
-1.991	-0.1964
-1.992	-0.1966
-1.993	-0.1978
-1.994	-0.1987
-1.995	-0.199
-1.996	-0.1992
-1.997	-0.1994
-1.998	-0.1994
-1.999	-0.1995
