# Supplementary material for: Two-dimensional mineral hydrogel-derived single atoms-anchored heterostructures for ultrastable hydrogen evolution
Source: Nat Commun. 2022 Oct 21;13:6249. doi: 10.1038/s41467-022-33725-8 (PMC9586971; doi:10.1038/s41467-022-33725-8)
Supplement: Supplementary file 3 — Source data [file 41467_2022_33725_MOESM3_ESM.zip › Supplementary data/FeSAs@Mo-based-HNSs-independant LSV test 2-6.0 Ohm.xlsx]

## Sheet: FeMoP-500-20220525-0.456X0.19cm
2022-06-22	2022 15:44:14
Linear Sweep Voltammetry
File: d:\my work\experiment data\mo\3 femop\her performance\20220530\femop-500-20220525-0.456x0.19cm-6.0 ohm.csv
Data Source: Experiment
Instrument Model: CHI650E
Header:
Note:
Init E (V) = -1
Final E (V) = -2
Scan Rate (V/s) = 0.005
Sample Interval (V) = 0.001
Quiet Time (sec) = 2
Sensitivity (A/V) = 0.1
Potential/V	Current/A
-1	0.001456
-1.001	0.001321
-1.002	0.001197
-1.003	0.001088
-1.004	0.0009915
-1.005	0.0009046
-1.006	0.0008268
-1.007	0.0007591
-1.008	0.0006958
-1.009	0.0006343
-1.01	0.000581
-1.011	0.0005314
-1.012	0.0004882
-1.013	0.0004454
-1.014	0.0004054
-1.015	0.000368
-1.016	0.0003331
-1.017	0.0002988
-1.018	0.0002664
-1.019	0.0002358
-1.02	0.0002072
-1.021	0.0001786
-1.022	0.0001517
-1.023	0.0001251
-1.024	9.854e-05
-1.025	7.324e-05
-1.026	5.029e-05
-1.027	2.821e-05
-1.028	6.208e-06
-1.029	-1.43e-05
-1.03	-3.568e-05
-1.031	-5.587e-05
-1.032	-7.52e-05
-1.033	-9.147e-05
-1.034	-0.0001091
-1.035	-0.0001271
-1.036	-0.0001433
-1.037	-0.000159
-1.038	-0.0001753
-1.039	-0.0001908
-1.04	-0.0002067
-1.041	-0.0002216
-1.042	-0.0002366
-1.043	-0.0002511
-1.044	-0.0002651
-1.045	-0.00028
-1.046	-0.0002948
-1.047	-0.0003097
-1.048	-0.0003227
-1.049	-0.0003359
-1.05	-0.0003504
-1.051	-0.000363
-1.052	-0.0003764
-1.053	-0.00039
-1.054	-0.0004033
-1.055	-0.0004169
-1.056	-0.0004301
-1.057	-0.0004437
-1.058	-0.0004578
-1.059	-0.0004713
-1.06	-0.0004855
-1.061	-0.0004991
-1.062	-0.0005131
-1.063	-0.0005272
-1.064	-0.0005422
-1.065	-0.0005575
-1.066	-0.0005723
-1.067	-0.0005883
-1.068	-0.0006035
-1.069	-0.0006205
-1.07	-0.0006368
-1.071	-0.0006539
-1.072	-0.0006701
-1.073	-0.0006877
-1.074	-0.0007064
-1.075	-0.0007238
-1.076	-0.0007434
-1.077	-0.0007618
-1.078	-0.00078
-1.079	-0.0007989
-1.08	-0.0008202
-1.081	-0.0008418
-1.082	-0.0008634
-1.083	-0.0008865
-1.084	-0.0009098
-1.085	-0.0009328
-1.086	-0.0009585
-1.087	-0.0009846
-1.088	-0.001013
-1.089	-0.001042
-1.09	-0.00107
-1.091	-0.001101
-1.092	-0.001133
-1.093	-0.001166
-1.094	-0.0012
-1.095	-0.001237
-1.096	-0.001278
-1.097	-0.00132
-1.098	-0.001364
-1.099	-0.001412
-1.1	-0.001463
-1.101	-0.001515
-1.102	-0.00157
-1.103	-0.001625
-1.104	-0.001682
-1.105	-0.001742
-1.106	-0.001804
-1.107	-0.001868
-1.108	-0.001929
-1.109	-0.001989
-1.11	-0.002054
-1.111	-0.002116
-1.112	-0.00218
-1.113	-0.002243
-1.114	-0.002309
-1.115	-0.002376
-1.116	-0.002441
-1.117	-0.002508
-1.118	-0.002573
-1.119	-0.002641
-1.12	-0.002711
-1.121	-0.002782
-1.122	-0.002852
-1.123	-0.002922
-1.124	-0.002992
-1.125	-0.003069
-1.126	-0.003143
-1.127	-0.003218
-1.128	-0.003291
-1.129	-0.003366
-1.13	-0.003441
-1.131	-0.003514
-1.132	-0.00359
-1.133	-0.003666
-1.134	-0.003743
-1.135	-0.003819
-1.136	-0.003899
-1.137	-0.00398
-1.138	-0.00406
-1.139	-0.004137
-1.14	-0.004217
-1.141	-0.004295
-1.142	-0.004377
-1.143	-0.004473
-1.144	-0.004561
-1.145	-0.004643
-1.146	-0.004725
-1.147	-0.004805
-1.148	-0.004889
-1.149	-0.004978
-1.15	-0.005064
-1.151	-0.005144
-1.152	-0.005227
-1.153	-0.005309
-1.154	-0.005394
-1.155	-0.00548
-1.156	-0.005566
-1.157	-0.005649
-1.158	-0.005731
-1.159	-0.005816
-1.16	-0.005903
-1.161	-0.00599
-1.162	-0.006075
-1.163	-0.006162
-1.164	-0.006251
-1.165	-0.006339
-1.166	-0.006423
-1.167	-0.006511
-1.168	-0.006597
-1.169	-0.00668
-1.17	-0.006877
-1.171	-0.007
-1.172	-0.007103
-1.173	-0.007191
-1.174	-0.007276
-1.175	-0.007382
-1.176	-0.007478
-1.177	-0.007563
-1.178	-0.007652
-1.179	-0.007737
-1.18	-0.007826
-1.181	-0.007915
-1.182	-0.008005
-1.183	-0.008091
-1.184	-0.008184
-1.185	-0.008271
-1.186	-0.008362
-1.187	-0.008452
-1.188	-0.008543
-1.189	-0.008634
-1.19	-0.008732
-1.191	-0.008813
-1.192	-0.008913
-1.193	-0.009038
-1.194	-0.009131
-1.195	-0.009223
-1.196	-0.009319
-1.197	-0.009411
-1.198	-0.009524
-1.199	-0.009659
-1.2	-0.009748
-1.201	-0.009843
-1.202	-0.009941
-1.203	-0.01004
-1.204	-0.01013
-1.205	-0.01021
-1.206	-0.01031
-1.207	-0.01041
-1.208	-0.0105
-1.209	-0.01064
-1.21	-0.01078
-1.211	-0.0109
-1.212	-0.01099
-1.213	-0.01109
-1.214	-0.01118
-1.215	-0.01126
-1.216	-0.01136
-1.217	-0.01148
-1.218	-0.01157
-1.219	-0.01167
-1.22	-0.01177
-1.221	-0.01186
-1.222	-0.01196
-1.223	-0.01207
-1.224	-0.01216
-1.225	-0.01225
-1.226	-0.01236
-1.227	-0.01247
-1.228	-0.01256
-1.229	-0.01266
-1.23	-0.01275
-1.231	-0.01284
-1.232	-0.0129
-1.233	-0.01299
-1.234	-0.01313
-1.235	-0.01325
-1.236	-0.01335
-1.237	-0.01345
-1.238	-0.0136
-1.239	-0.01372
-1.24	-0.01381
-1.241	-0.01391
-1.242	-0.014
-1.243	-0.01411
-1.244	-0.01425
-1.245	-0.01438
-1.246	-0.01447
-1.247	-0.01457
-1.248	-0.01467
-1.249	-0.01475
-1.25	-0.01484
-1.251	-0.01495
-1.252	-0.01507
-1.253	-0.01517
-1.254	-0.01531
-1.255	-0.01544
-1.256	-0.01555
-1.257	-0.01565
-1.258	-0.01576
-1.259	-0.01585
-1.26	-0.01594
-1.261	-0.01604
-1.262	-0.01615
-1.263	-0.01628
-1.264	-0.01639
-1.265	-0.01656
-1.266	-0.01668
-1.267	-0.01678
-1.268	-0.01688
-1.269	-0.01698
-1.27	-0.01705
-1.271	-0.01717
-1.272	-0.01731
-1.273	-0.0174
-1.274	-0.01751
-1.275	-0.01761
-1.276	-0.0177
-1.277	-0.01778
-1.278	-0.01789
-1.279	-0.01804
-1.28	-0.01818
-1.281	-0.01831
-1.282	-0.01843
-1.283	-0.01855
-1.284	-0.01863
-1.285	-0.01871
-1.286	-0.01885
-1.287	-0.01897
-1.288	-0.01906
-1.289	-0.01916
-1.29	-0.01927
-1.291	-0.01938
-1.292	-0.01958
-1.293	-0.01976
-1.294	-0.01988
-1.295	-0.01998
-1.296	-0.02006
-1.297	-0.02016
-1.298	-0.02027
-1.299	-0.02038
-1.3	-0.02055
-1.301	-0.02064
-1.302	-0.02072
-1.303	-0.0208
-1.304	-0.02092
-1.305	-0.02102
-1.306	-0.02111
-1.307	-0.02125
-1.308	-0.02134
-1.309	-0.02152
-1.31	-0.02168
-1.311	-0.02178
-1.312	-0.02191
-1.313	-0.02207
-1.314	-0.02216
-1.315	-0.02228
-1.316	-0.02239
-1.317	-0.02249
-1.318	-0.02261
-1.319	-0.02275
-1.32	-0.02283
-1.321	-0.02295
-1.322	-0.02306
-1.323	-0.02318
-1.324	-0.02349
-1.325	-0.02365
-1.326	-0.0238
-1.327	-0.02395
-1.328	-0.02405
-1.329	-0.02418
-1.33	-0.02439
-1.331	-0.0245
-1.332	-0.02467
-1.333	-0.02484
-1.334	-0.02504
-1.335	-0.02529
-1.336	-0.02549
-1.337	-0.02558
-1.338	-0.02566
-1.339	-0.02576
-1.34	-0.02588
-1.341	-0.02604
-1.342	-0.02617
-1.343	-0.02634
-1.344	-0.02641
-1.345	-0.0265
-1.346	-0.02658
-1.347	-0.02668
-1.348	-0.02678
-1.349	-0.02689
-1.35	-0.02703
-1.351	-0.02717
-1.352	-0.02726
-1.353	-0.02738
-1.354	-0.02744
-1.355	-0.02748
-1.356	-0.02758
-1.357	-0.0277
-1.358	-0.02782
-1.359	-0.02801
-1.36	-0.02821
-1.361	-0.02828
-1.362	-0.02842
-1.363	-0.02858
-1.364	-0.02867
-1.365	-0.02875
-1.366	-0.02887
-1.367	-0.029
-1.368	-0.0292
-1.369	-0.02935
-1.37	-0.02943
-1.371	-0.02953
-1.372	-0.02969
-1.373	-0.03046
-1.374	-0.03078
-1.375	-0.03083
-1.376	-0.03089
-1.377	-0.03095
-1.378	-0.03103
-1.379	-0.03115
-1.38	-0.03129
-1.381	-0.03136
-1.382	-0.0314
-1.383	-0.03158
-1.384	-0.03173
-1.385	-0.03176
-1.386	-0.03197
-1.387	-0.03206
-1.388	-0.03212
-1.389	-0.03226
-1.39	-0.0323
-1.391	-0.03232
-1.392	-0.03233
-1.393	-0.03249
-1.394	-0.03279
-1.395	-0.03292
-1.396	-0.03297
-1.397	-0.03307
-1.398	-0.03309
-1.399	-0.03321
-1.4	-0.03335
-1.401	-0.03343
-1.402	-0.03357
-1.403	-0.03379
-1.404	-0.03389
-1.405	-0.03389
-1.406	-0.03398
-1.407	-0.03403
-1.408	-0.0342
-1.409	-0.03427
-1.41	-0.03431
-1.411	-0.03436
-1.412	-0.0345
-1.413	-0.03464
-1.414	-0.03479
-1.415	-0.03498
-1.416	-0.03511
-1.417	-0.03524
-1.418	-0.03582
-1.419	-0.03602
-1.42	-0.03609
-1.421	-0.03614
-1.422	-0.03618
-1.423	-0.03639
-1.424	-0.03686
-1.425	-0.0369
-1.426	-0.03701
-1.427	-0.03712
-1.428	-0.03727
-1.429	-0.03784
-1.43	-0.0379
-1.431	-0.03794
-1.432	-0.03796
-1.433	-0.03804
-1.434	-0.03818
-1.435	-0.03832
-1.436	-0.03852
-1.437	-0.03857
-1.438	-0.03861
-1.439	-0.03874
-1.44	-0.03888
-1.441	-0.03896
-1.442	-0.03902
-1.443	-0.03927
-1.444	-0.03948
-1.445	-0.03948
-1.446	-0.03969
-1.447	-0.03984
-1.448	-0.03982
-1.449	-0.03985
-1.45	-0.03987
-1.451	-0.03989
-1.452	-0.03994
-1.453	-0.04007
-1.454	-0.04029
-1.455	-0.04054
-1.456	-0.04084
-1.457	-0.04102
-1.458	-0.04131
-1.459	-0.04137
-1.46	-0.04137
-1.461	-0.04144
-1.462	-0.04152
-1.463	-0.04162
-1.464	-0.04179
-1.465	-0.04198
-1.466	-0.04199
-1.467	-0.04209
-1.468	-0.0422
-1.469	-0.04222
-1.47	-0.04225
-1.471	-0.04241
-1.472	-0.0426
-1.473	-0.04305
-1.474	-0.04328
-1.475	-0.04334
-1.476	-0.04334
-1.477	-0.04348
-1.478	-0.04408
-1.479	-0.04421
-1.48	-0.04435
-1.481	-0.04449
-1.482	-0.04454
-1.483	-0.04454
-1.484	-0.04449
-1.485	-0.04445
-1.486	-0.04456
-1.487	-0.04458
-1.488	-0.04457
-1.489	-0.04469
-1.49	-0.04471
-1.491	-0.04467
-1.492	-0.04461
-1.493	-0.04456
-1.494	-0.04461
-1.495	-0.04466
-1.496	-0.04484
-1.497	-0.04551
-1.498	-0.04572
-1.499	-0.04594
-1.5	-0.04612
-1.501	-0.0462
-1.502	-0.04639
-1.503	-0.04643
-1.504	-0.04686
-1.505	-0.04786
-1.506	-0.04783
-1.507	-0.04779
-1.508	-0.04784
-1.509	-0.04786
-1.51	-0.04795
-1.511	-0.04791
-1.512	-0.04818
-1.513	-0.04861
-1.514	-0.04887
-1.515	-0.04895
-1.516	-0.0495
-1.517	-0.04986
-1.518	-0.04992
-1.519	-0.05015
-1.52	-0.05007
-1.521	-0.05001
-1.522	-0.05
-1.523	-0.04994
-1.524	-0.05003
-1.525	-0.05023
-1.526	-0.0503
-1.527	-0.05025
-1.528	-0.05024
-1.529	-0.05035
-1.53	-0.05036
-1.531	-0.05041
-1.532	-0.05055
-1.533	-0.05071
-1.534	-0.05075
-1.535	-0.05113
-1.536	-0.05164
-1.537	-0.05161
-1.538	-0.05177
-1.539	-0.05179
-1.54	-0.05181
-1.541	-0.05186
-1.542	-0.05189
-1.543	-0.05198
-1.544	-0.05285
-1.545	-0.05319
-1.546	-0.05332
-1.547	-0.05323
-1.548	-0.05309
-1.549	-0.0531
-1.55	-0.05313
-1.551	-0.05306
-1.552	-0.05298
-1.553	-0.05292
-1.554	-0.05307
-1.555	-0.05378
-1.556	-0.05386
-1.557	-0.05476
-1.558	-0.0548
-1.559	-0.05489
-1.56	-0.05503
-1.561	-0.05504
-1.562	-0.05495
-1.563	-0.05487
-1.564	-0.05481
-1.565	-0.05478
-1.566	-0.05475
-1.567	-0.05487
-1.568	-0.05477
-1.569	-0.05482
-1.57	-0.05485
-1.571	-0.05488
-1.572	-0.0551
-1.573	-0.05564
-1.574	-0.05586
-1.575	-0.0569
-1.576	-0.05695
-1.577	-0.05707
-1.578	-0.05705
-1.579	-0.057
-1.58	-0.057
-1.581	-0.05697
-1.582	-0.057
-1.583	-0.05711
-1.584	-0.05715
-1.585	-0.0571
-1.586	-0.05715
-1.587	-0.05704
-1.588	-0.05759
-1.589	-0.05813
-1.59	-0.05869
-1.591	-0.05864
-1.592	-0.05887
-1.593	-0.05911
-1.594	-0.05904
-1.595	-0.0589
-1.596	-0.05881
-1.597	-0.05872
-1.598	-0.05885
-1.599	-0.05936
-1.6	-0.0597
-1.601	-0.05963
-1.602	-0.05953
-1.603	-0.06122
-1.604	-0.06308
-1.605	-0.06317
-1.606	-0.06303
-1.607	-0.06305
-1.608	-0.06366
-1.609	-0.06429
-1.61	-0.06431
-1.611	-0.06428
-1.612	-0.06443
-1.613	-0.06424
-1.614	-0.06412
-1.615	-0.06412
-1.616	-0.06397
-1.617	-0.06389
-1.618	-0.06385
-1.619	-0.06392
-1.62	-0.06415
-1.621	-0.06415
-1.622	-0.06437
-1.623	-0.06554
-1.624	-0.06575
-1.625	-0.06561
-1.626	-0.06539
-1.627	-0.06534
-1.628	-0.06552
-1.629	-0.06573
-1.63	-0.06565
-1.631	-0.06552
-1.632	-0.06551
-1.633	-0.06568
-1.634	-0.06569
-1.635	-0.06558
-1.636	-0.0654
-1.637	-0.06532
-1.638	-0.06525
-1.639	-0.06602
-1.64	-0.06646
-1.641	-0.06636
-1.642	-0.0665
-1.643	-0.06709
-1.644	-0.06719
-1.645	-0.06697
-1.646	-0.06695
-1.647	-0.06732
-1.648	-0.06766
-1.649	-0.06749
-1.65	-0.06795
-1.651	-0.06837
-1.652	-0.06811
-1.653	-0.06796
-1.654	-0.06808
-1.655	-0.06815
-1.656	-0.06823
-1.657	-0.06819
-1.658	-0.06803
-1.659	-0.06851
-1.66	-0.06855
-1.661	-0.06852
-1.662	-0.06879
-1.663	-0.06942
-1.664	-0.07008
-1.665	-0.0699
-1.666	-0.06979
-1.667	-0.06974
-1.668	-0.06971
-1.669	-0.06983
-1.67	-0.07039
-1.671	-0.07052
-1.672	-0.07054
-1.673	-0.07045
-1.674	-0.07042
-1.675	-0.07073
-1.676	-0.0715
-1.677	-0.07137
-1.678	-0.07122
-1.679	-0.07165
-1.68	-0.07229
-1.681	-0.07251
-1.682	-0.07273
-1.683	-0.07313
-1.684	-0.07317
-1.685	-0.07312
-1.686	-0.07316
-1.687	-0.07304
-1.688	-0.07296
-1.689	-0.07294
-1.69	-0.07341
-1.691	-0.07372
-1.692	-0.074
-1.693	-0.07414
-1.694	-0.07419
-1.695	-0.07416
-1.696	-0.07405
-1.697	-0.0741
-1.698	-0.07407
-1.699	-0.074
-1.7	-0.07371
-1.701	-0.07397
-1.702	-0.07573
-1.703	-0.07574
-1.704	-0.07554
-1.705	-0.07517
-1.706	-0.07511
-1.707	-0.07499
-1.708	-0.07525
-1.709	-0.07545
-1.71	-0.0758
-1.711	-0.07649
-1.712	-0.0772
-1.713	-0.07736
-1.714	-0.07759
-1.715	-0.07739
-1.716	-0.07733
-1.717	-0.07729
-1.718	-0.07717
-1.719	-0.07721
-1.72	-0.07802
-1.721	-0.07841
-1.722	-0.07857
-1.723	-0.07863
-1.724	-0.07793
-1.725	-0.07765
-1.726	-0.07745
-1.727	-0.07746
-1.728	-0.07779
-1.729	-0.07845
-1.73	-0.07823
-1.731	-0.07834
-1.732	-0.0782
-1.733	-0.07825
-1.734	-0.07814
-1.735	-0.07959
-1.736	-0.08049
-1.737	-0.0805
-1.738	-0.08068
-1.739	-0.0805
-1.74	-0.08068
-1.741	-0.08097
-1.742	-0.08078
-1.743	-0.08117
-1.744	-0.08147
-1.745	-0.08138
-1.746	-0.08149
-1.747	-0.08151
-1.748	-0.08224
-1.749	-0.0822
-1.75	-0.08206
-1.751	-0.08214
-1.752	-0.08235
-1.753	-0.08211
-1.754	-0.08213
-1.755	-0.08302
-1.756	-0.08291
-1.757	-0.08284
-1.758	-0.08312
-1.759	-0.08314
-1.76	-0.08283
-1.761	-0.08286
-1.762	-0.08343
-1.763	-0.08334
-1.764	-0.08365
-1.765	-0.08391
-1.766	-0.08384
-1.767	-0.08417
-1.768	-0.08405
-1.769	-0.08384
-1.77	-0.08382
-1.771	-0.08367
-1.772	-0.08412
-1.773	-0.08484
-1.774	-0.08477
-1.775	-0.08472
-1.776	-0.08472
-1.777	-0.08486
-1.778	-0.0846
-1.779	-0.08455
-1.78	-0.08429
-1.781	-0.08468
-1.782	-0.08523
-1.783	-0.08574
-1.784	-0.08598
-1.785	-0.08597
-1.786	-0.08588
-1.787	-0.08553
-1.788	-0.08566
-1.789	-0.0861
-1.79	-0.08609
-1.791	-0.08634
-1.792	-0.08639
-1.793	-0.08611
-1.794	-0.0862
-1.795	-0.08631
-1.796	-0.0864
-1.797	-0.08621
-1.798	-0.08627
-1.799	-0.08692
-1.8	-0.0873
-1.801	-0.08653
-1.802	-0.08622
-1.803	-0.08607
-1.804	-0.08582
-1.805	-0.08629
-1.806	-0.08904
-1.807	-0.08974
-1.808	-0.08955
-1.809	-0.08942
-1.81	-0.08928
-1.811	-0.08902
-1.812	-0.08946
-1.813	-0.09041
-1.814	-0.09043
-1.815	-0.09018
-1.816	-0.09006
-1.817	-0.0956
-1.818	-0.09721
-1.819	-0.09719
-1.82	-0.09725
-1.821	-0.09797
-1.822	-0.0978
-1.823	-0.0977
-1.824	-0.09755
-1.825	-0.09734
-1.826	-0.0972
-1.827	-0.09736
-1.828	-0.09718
-1.829	-0.097
-1.83	-0.09696
-1.831	-0.09739
-1.832	-0.09736
-1.833	-0.09734
-1.834	-0.09703
-1.835	-0.09714
-1.836	-0.09731
-1.837	-0.09709
-1.838	-0.09686
-1.839	-0.09679
-1.84	-0.09635
-1.841	-0.09677
-1.842	-0.09745
-1.843	-0.09796
-1.844	-0.09773
-1.845	-0.09883
-1.846	-0.09963
-1.847	-0.09925
-1.848	-0.0988
-1.849	-0.09919
-1.85	-0.09913
-1.851	-0.09922
-1.852	-0.09901
-1.853	-0.09904
-1.854	-0.09903
-1.855	-0.09944
-1.856	-0.09968
-1.857	-0.09996
-1.858	-0.09988
-1.859	-0.09957
-1.86	-0.09957
-1.861	-0.09909
-1.862	-0.09941
-1.863	-0.1003
-1.864	-0.1001
-1.865	-0.09984
-1.866	-0.09999
-1.867	-0.1003
-1.868	-0.1008
-1.869	-0.1005
-1.87	-0.1007
-1.871	-0.1003
-1.872	-0.101
-1.873	-0.1014
-1.874	-0.1011
-1.875	-0.1016
-1.876	-0.1024
-1.877	-0.1023
-1.878	-0.1022
-1.879	-0.102
-1.88	-0.1017
-1.881	-0.1022
-1.882	-0.103
-1.883	-0.1029
-1.884	-0.1028
-1.885	-0.1029
-1.886	-0.1031
-1.887	-0.1031
-1.888	-0.103
-1.889	-0.1028
-1.89	-0.1037
-1.891	-0.1044
-1.892	-0.1052
-1.893	-0.105
-1.894	-0.1048
-1.895	-0.1046
-1.896	-0.1048
-1.897	-0.1046
-1.898	-0.1053
-1.899	-0.1056
-1.9	-0.1052
-1.901	-0.1056
-1.902	-0.1055
-1.903	-0.1052
-1.904	-0.1049
-1.905	-0.1048
-1.906	-0.1055
-1.907	-0.1057
-1.908	-0.1054
-1.909	-0.1058
-1.91	-0.1061
-1.911	-0.1058
-1.912	-0.1055
-1.913	-0.1053
-1.914	-0.105
-1.915	-0.1048
-1.916	-0.1055
-1.917	-0.106
-1.918	-0.1073
-1.919	-0.1084
-1.92	-0.1095
-1.921	-0.1097
-1.922	-0.1093
-1.923	-0.1089
-1.924	-0.1089
-1.925	-0.1086
-1.926	-0.1082
-1.927	-0.1094
-1.928	-0.11
-1.929	-0.1099
-1.93	-0.1096
-1.931	-0.1093
-1.932	-0.1091
-1.933	-0.1094
-1.934	-0.1092
-1.935	-0.1087
-1.936	-0.1096
-1.937	-0.1099
-1.938	-0.1098
-1.939	-0.11
-1.94	-0.1102
-1.941	-0.1098
-1.942	-0.1094
-1.943	-0.1098
-1.944	-0.1098
-1.945	-0.1102
-1.946	-0.1107
-1.947	-0.1102
-1.948	-0.1101
-1.949	-0.1109
-1.95	-0.111
-1.951	-0.1106
-1.952	-0.1112
-1.953	-0.1112
-1.954	-0.1114
-1.955	-0.1116
-1.956	-0.1117
-1.957	-0.1116
-1.958	-0.1115
-1.959	-0.1115
-1.96	-0.1118
-1.961	-0.1122
-1.962	-0.1123
-1.963	-0.1118
-1.964	-0.1115
-1.965	-0.1111
-1.966	-0.1118
-1.967	-0.113
-1.968	-0.1134
-1.969	-0.1128
-1.97	-0.1123
-1.971	-0.1123
-1.972	-0.1121
-1.973	-0.1122
-1.974	-0.1126
-1.975	-0.1125
-1.976	-0.1129
-1.977	-0.1128
-1.978	-0.1129
-1.979	-0.1129
-1.98	-0.1158
-1.981	-0.1164
-1.982	-0.1165
-1.983	-0.1163
-1.984	-0.1167
-1.985	-0.1166
-1.986	-0.1167
-1.987	-0.1164
-1.988	-0.1164
-1.989	-0.1162
-1.99	-0.1159
-1.991	-0.1151
-1.992	-0.1179
-1.993	-0.1182
-1.994	-0.1178
-1.995	-0.1177
-1.996	-0.1185
-1.997	-0.1184
-1.998	-0.1181
-1.999	-0.1182
