# Supplementary material for: Two-dimensional mineral hydrogel-derived single atoms-anchored heterostructures for ultrastable hydrogen evolution
Source: Nat Commun. 2022 Oct 21;13:6249. doi: 10.1038/s41467-022-33725-8 (PMC9586971; doi:10.1038/s41467-022-33725-8)
Supplement: Supplementary file 3 — Source data [file 41467_2022_33725_MOESM3_ESM.zip › Supplementary data/Figure 4a_20% PtC-2.2 Ohm.xlsx]

## Sheet: PtC-2.2 Ohm-5mV-0.98X1.0cm
2022-06-05	2019 13:27:17
Linear Sweep Voltammetry
File: d:\my work\experiment data\mo\3 femop\her performance\20220530\ptc-2.2 ohm-5mv-0.98x1.0cm.csv
Data Source: Experiment
Instrument Model: CHI660E
Header:
Note:
Init E (V) = -1
Final E (V) = -1.8
Scan Rate (V/s) = 0.005
Sample Interval (V) = 0.001
Quiet Time (sec) = 2
Sensitivity (A/V) = 0.1
Potential/V	Current/A
-1	0.0003847
-1.001	0.0002354
-1.002	0.000154
-1.003	0.0001161
-1.004	9.577e-05
-1.005	8.317e-05
-1.006	7.238e-05
-1.007	6.434e-05
-1.008	5.686e-05
-1.009	4.954e-05
-1.01	4.363e-05
-1.011	3.701e-05
-1.012	3.127e-05
-1.013	2.544e-05
-1.014	1.929e-05
-1.015	1.37e-05
-1.016	6.852e-06
-1.017	-1.575e-07
-1.018	-4.725e-06
-1.019	-1.118e-05
-1.02	-1.835e-05
-1.021	-2.52e-05
-1.022	-3.268e-05
-1.023	-4.04e-05
-1.024	-5.072e-05
-1.025	-5.938e-05
-1.026	-6.655e-05
-1.027	-7.623e-05
-1.028	-8.474e-05
-1.029	-9.506e-05
-1.03	-0.0001069
-1.031	-0.0001174
-1.032	-0.0001307
-1.033	-0.000144
-1.034	-0.000157
-1.035	-0.0001722
-1.036	-0.0001872
-1.037	-0.0002021
-1.038	-0.0002185
-1.039	-0.0002341
-1.04	-0.0002526
-1.041	-0.0002708
-1.042	-0.0002903
-1.043	-0.0003127
-1.044	-0.0003342
-1.045	-0.0003576
-1.046	-0.0003839
-1.047	-0.0004109
-1.048	-0.0004402
-1.049	-0.0004695
-1.05	-0.0004974
-1.051	-0.0005297
-1.052	-0.0005629
-1.053	-0.0005988
-1.054	-0.0006366
-1.055	-0.0006763
-1.056	-0.0007183
-1.057	-0.0007609
-1.058	-0.0008054
-1.059	-0.0008546
-1.06	-0.0009036
-1.061	-0.000954
-1.062	-0.001008
-1.063	-0.001063
-1.064	-0.001122
-1.065	-0.001183
-1.066	-0.001245
-1.067	-0.001312
-1.068	-0.001379
-1.069	-0.001447
-1.07	-0.001519
-1.071	-0.001594
-1.072	-0.001675
-1.073	-0.00176
-1.074	-0.001852
-1.075	-0.001949
-1.076	-0.00205
-1.077	-0.002155
-1.078	-0.002267
-1.079	-0.002383
-1.08	-0.002503
-1.081	-0.002631
-1.082	-0.002757
-1.083	-0.002894
-1.084	-0.003033
-1.085	-0.003178
-1.086	-0.003327
-1.087	-0.003481
-1.088	-0.00364
-1.089	-0.003803
-1.09	-0.003971
-1.091	-0.004148
-1.092	-0.004329
-1.093	-0.004518
-1.094	-0.004715
-1.095	-0.004913
-1.096	-0.005118
-1.097	-0.005331
-1.098	-0.005547
-1.099	-0.005771
-1.1	-0.005998
-1.101	-0.00623
-1.102	-0.006466
-1.103	-0.006706
-1.104	-0.006952
-1.105	-0.007202
-1.106	-0.007457
-1.107	-0.007717
-1.108	-0.007983
-1.109	-0.008257
-1.11	-0.008524
-1.111	-0.008792
-1.112	-0.009063
-1.113	-0.009335
-1.114	-0.009605
-1.115	-0.009875
-1.116	-0.01014
-1.117	-0.01041
-1.118	-0.01068
-1.119	-0.01095
-1.12	-0.01122
-1.121	-0.01149
-1.122	-0.01175
-1.123	-0.01199
-1.124	-0.01226
-1.125	-0.01252
-1.126	-0.01277
-1.127	-0.01303
-1.128	-0.01329
-1.129	-0.01356
-1.13	-0.01382
-1.131	-0.01408
-1.132	-0.01434
-1.133	-0.0146
-1.134	-0.01487
-1.135	-0.01513
-1.136	-0.01538
-1.137	-0.01565
-1.138	-0.01592
-1.139	-0.01618
-1.14	-0.01644
-1.141	-0.0167
-1.142	-0.01697
-1.143	-0.01723
-1.144	-0.0175
-1.145	-0.01777
-1.146	-0.01803
-1.147	-0.01829
-1.148	-0.01855
-1.149	-0.01883
-1.15	-0.0191
-1.151	-0.01937
-1.152	-0.01964
-1.153	-0.01991
-1.154	-0.02017
-1.155	-0.02044
-1.156	-0.02071
-1.157	-0.02098
-1.158	-0.02125
-1.159	-0.02152
-1.16	-0.02179
-1.161	-0.02206
-1.162	-0.02233
-1.163	-0.02261
-1.164	-0.02287
-1.165	-0.02314
-1.166	-0.02343
-1.167	-0.0237
-1.168	-0.02398
-1.169	-0.02426
-1.17	-0.02454
-1.171	-0.02481
-1.172	-0.02508
-1.173	-0.02536
-1.174	-0.02563
-1.175	-0.0259
-1.176	-0.02617
-1.177	-0.02644
-1.178	-0.02672
-1.179	-0.027
-1.18	-0.02727
-1.181	-0.02753
-1.182	-0.0278
-1.183	-0.02809
-1.184	-0.02837
-1.185	-0.02863
-1.186	-0.02891
-1.187	-0.02919
-1.188	-0.02947
-1.189	-0.02975
-1.19	-0.03003
-1.191	-0.03031
-1.192	-0.03058
-1.193	-0.03086
-1.194	-0.03114
-1.195	-0.03142
-1.196	-0.0317
-1.197	-0.03199
-1.198	-0.03227
-1.199	-0.03254
-1.2	-0.03283
-1.201	-0.03311
-1.202	-0.03338
-1.203	-0.03366
-1.204	-0.03394
-1.205	-0.03423
-1.206	-0.03452
-1.207	-0.03479
-1.208	-0.03506
-1.209	-0.03534
-1.21	-0.03561
-1.211	-0.03591
-1.212	-0.03619
-1.213	-0.03647
-1.214	-0.03676
-1.215	-0.03705
-1.216	-0.03733
-1.217	-0.0376
-1.218	-0.03788
-1.219	-0.03816
-1.22	-0.03846
-1.221	-0.03875
-1.222	-0.03904
-1.223	-0.03932
-1.224	-0.03963
-1.225	-0.03991
-1.226	-0.04019
-1.227	-0.04048
-1.228	-0.04077
-1.229	-0.04105
-1.23	-0.04134
-1.231	-0.04171
-1.232	-0.04213
-1.233	-0.04242
-1.234	-0.04269
-1.235	-0.04297
-1.236	-0.04325
-1.237	-0.04353
-1.238	-0.04383
-1.239	-0.04412
-1.24	-0.04439
-1.241	-0.04468
-1.242	-0.04497
-1.243	-0.04525
-1.244	-0.04554
-1.245	-0.04583
-1.246	-0.04613
-1.247	-0.04643
-1.248	-0.04671
-1.249	-0.04702
-1.25	-0.04732
-1.251	-0.04761
-1.252	-0.0479
-1.253	-0.04821
-1.254	-0.0485
-1.255	-0.04882
-1.256	-0.04911
-1.257	-0.04939
-1.258	-0.04967
-1.259	-0.04995
-1.26	-0.05023
-1.261	-0.05051
-1.262	-0.0508
-1.263	-0.05109
-1.264	-0.05139
-1.265	-0.05169
-1.266	-0.05199
-1.267	-0.05227
-1.268	-0.05257
-1.269	-0.05289
-1.27	-0.05319
-1.271	-0.05348
-1.272	-0.05376
-1.273	-0.05405
-1.274	-0.05432
-1.275	-0.05462
-1.276	-0.05494
-1.277	-0.05524
-1.278	-0.05553
-1.279	-0.05582
-1.28	-0.05611
-1.281	-0.05641
-1.282	-0.05673
-1.283	-0.05702
-1.284	-0.05733
-1.285	-0.05763
-1.286	-0.05792
-1.287	-0.05821
-1.288	-0.05852
-1.289	-0.05887
-1.29	-0.05915
-1.291	-0.05944
-1.292	-0.05972
-1.293	-0.06001
-1.294	-0.0603
-1.295	-0.0606
-1.296	-0.06089
-1.297	-0.06118
-1.298	-0.0615
-1.299	-0.0618
-1.3	-0.06208
-1.301	-0.06236
-1.302	-0.06265
-1.303	-0.06294
-1.304	-0.06323
-1.305	-0.06357
-1.306	-0.06385
-1.307	-0.06414
-1.308	-0.06443
-1.309	-0.06473
-1.31	-0.06504
-1.311	-0.06535
-1.312	-0.06565
-1.313	-0.06596
-1.314	-0.06625
-1.315	-0.06653
-1.316	-0.06684
-1.317	-0.06718
-1.318	-0.06752
-1.319	-0.06781
-1.32	-0.06811
-1.321	-0.06851
-1.322	-0.06885
-1.323	-0.06913
-1.324	-0.06942
-1.325	-0.06974
-1.326	-0.07011
-1.327	-0.07042
-1.328	-0.07075
-1.329	-0.07105
-1.33	-0.07136
-1.331	-0.07166
-1.332	-0.07195
-1.333	-0.07224
-1.334	-0.07252
-1.335	-0.0728
-1.336	-0.0731
-1.337	-0.07339
-1.338	-0.07367
-1.339	-0.07404
-1.34	-0.0744
-1.341	-0.0747
-1.342	-0.07497
-1.343	-0.07526
-1.344	-0.07557
-1.345	-0.07586
-1.346	-0.07615
-1.347	-0.07644
-1.348	-0.07675
-1.349	-0.07705
-1.35	-0.07734
-1.351	-0.07766
-1.352	-0.07793
-1.353	-0.07822
-1.354	-0.0785
-1.355	-0.07879
-1.356	-0.07908
-1.357	-0.07938
-1.358	-0.07966
-1.359	-0.08003
-1.36	-0.08045
-1.361	-0.08076
-1.362	-0.08105
-1.363	-0.08134
-1.364	-0.08165
-1.365	-0.08197
-1.366	-0.08227
-1.367	-0.08255
-1.368	-0.08285
-1.369	-0.08315
-1.37	-0.08345
-1.371	-0.08373
-1.372	-0.08403
-1.373	-0.08431
-1.374	-0.0846
-1.375	-0.08488
-1.376	-0.08517
-1.377	-0.08546
-1.378	-0.08579
-1.379	-0.0861
-1.38	-0.08638
-1.381	-0.08666
-1.382	-0.08697
-1.383	-0.08732
-1.384	-0.08765
-1.385	-0.08796
-1.386	-0.08828
-1.387	-0.08855
-1.388	-0.08884
-1.389	-0.08913
-1.39	-0.08949
-1.391	-0.09018
-1.392	-0.09054
-1.393	-0.09079
-1.394	-0.0911
-1.395	-0.09143
-1.396	-0.09172
-1.397	-0.092
-1.398	-0.09232
-1.399	-0.09263
-1.4	-0.09295
-1.401	-0.09326
-1.402	-0.09357
-1.403	-0.09387
-1.404	-0.09417
-1.405	-0.09446
-1.406	-0.09476
-1.407	-0.09506
-1.408	-0.09537
-1.409	-0.09567
-1.41	-0.09597
-1.411	-0.09633
-1.412	-0.09662
-1.413	-0.0969
-1.414	-0.0972
-1.415	-0.09747
-1.416	-0.09775
-1.417	-0.09807
-1.418	-0.09849
-1.419	-0.09878
-1.42	-0.09915
-1.421	-0.09948
-1.422	-0.09978
-1.423	-0.1001
-1.424	-0.1004
-1.425	-0.1007
-1.426	-0.1009
-1.427	-0.1013
-1.428	-0.1016
-1.429	-0.1019
-1.43	-0.1022
-1.431	-0.1025
-1.432	-0.1028
-1.433	-0.1031
-1.434	-0.1035
-1.435	-0.1038
-1.436	-0.104
-1.437	-0.1043
-1.438	-0.1047
-1.439	-0.105
-1.44	-0.1053
-1.441	-0.1056
-1.442	-0.106
-1.443	-0.1063
-1.444	-0.1066
-1.445	-0.1069
-1.446	-0.1072
-1.447	-0.1075
-1.448	-0.1078
-1.449	-0.1081
-1.45	-0.1084
-1.451	-0.1087
-1.452	-0.109
-1.453	-0.1094
-1.454	-0.1097
-1.455	-0.1101
-1.456	-0.1105
-1.457	-0.1108
-1.458	-0.1111
-1.459	-0.1114
-1.46	-0.1117
-1.461	-0.1119
-1.462	-0.1122
-1.463	-0.1125
-1.464	-0.1128
-1.465	-0.1132
-1.466	-0.1135
-1.467	-0.1139
-1.468	-0.1142
-1.469	-0.1145
-1.47	-0.1148
-1.471	-0.1151
-1.472	-0.1154
-1.473	-0.1157
-1.474	-0.116
-1.475	-0.1163
-1.476	-0.1167
-1.477	-0.1171
-1.478	-0.1175
-1.479	-0.1178
-1.48	-0.1183
-1.481	-0.1188
-1.482	-0.1191
-1.483	-0.1194
-1.484	-0.1197
-1.485	-0.12
-1.486	-0.1203
-1.487	-0.1206
-1.488	-0.1209
-1.489	-0.1212
-1.49	-0.1215
-1.491	-0.1218
-1.492	-0.1221
-1.493	-0.1224
-1.494	-0.1227
-1.495	-0.123
-1.496	-0.1233
-1.497	-0.1237
-1.498	-0.124
-1.499	-0.1244
-1.5	-0.1247
-1.501	-0.1252
-1.502	-0.1255
-1.503	-0.1257
-1.504	-0.126
-1.505	-0.1263
-1.506	-0.1266
-1.507	-0.1269
-1.508	-0.1272
-1.509	-0.1275
-1.51	-0.1278
-1.511	-0.1281
-1.512	-0.1284
-1.513	-0.1287
-1.514	-0.129
-1.515	-0.1293
-1.516	-0.1297
-1.517	-0.13
-1.518	-0.1303
-1.519	-0.1306
-1.52	-0.1309
-1.521	-0.1312
-1.522	-0.1315
-1.523	-0.1318
-1.524	-0.1322
-1.525	-0.1325
-1.526	-0.1327
-1.527	-0.1331
-1.528	-0.1334
-1.529	-0.1337
-1.53	-0.134
-1.531	-0.1343
-1.532	-0.1346
-1.533	-0.1349
-1.534	-0.1353
-1.535	-0.1356
-1.536	-0.1359
-1.537	-0.1362
-1.538	-0.1366
-1.539	-0.1369
-1.54	-0.1372
-1.541	-0.1375
-1.542	-0.1378
-1.543	-0.1382
-1.544	-0.1384
-1.545	-0.1387
-1.546	-0.1391
-1.547	-0.1395
-1.548	-0.1399
-1.549	-0.1402
-1.55	-0.1405
-1.551	-0.1408
-1.552	-0.1412
-1.553	-0.1415
-1.554	-0.1418
-1.555	-0.1421
-1.556	-0.1423
-1.557	-0.1427
-1.558	-0.1431
-1.559	-0.1434
-1.56	-0.1437
-1.561	-0.144
-1.562	-0.1443
-1.563	-0.1447
-1.564	-0.1453
-1.565	-0.1459
-1.566	-0.1462
-1.567	-0.1465
-1.568	-0.1467
-1.569	-0.147
-1.57	-0.1473
-1.571	-0.1476
-1.572	-0.1478
-1.573	-0.1483
-1.574	-0.1488
-1.575	-0.149
-1.576	-0.1493
-1.577	-0.1497
-1.578	-0.15
-1.579	-0.1502
-1.58	-0.1505
-1.581	-0.1509
-1.582	-0.1511
-1.583	-0.1514
-1.584	-0.1517
-1.585	-0.1521
-1.586	-0.1524
-1.587	-0.1527
-1.588	-0.1531
-1.589	-0.1534
-1.59	-0.1537
-1.591	-0.154
-1.592	-0.1544
-1.593	-0.1547
-1.594	-0.1551
-1.595	-0.1554
-1.596	-0.1556
-1.597	-0.1559
-1.598	-0.1563
-1.599	-0.1568
-1.6	-0.1571
-1.601	-0.1574
-1.602	-0.1578
-1.603	-0.1581
-1.604	-0.1584
-1.605	-0.1587
-1.606	-0.159
-1.607	-0.1593
-1.608	-0.1596
-1.609	-0.1599
-1.61	-0.1604
-1.611	-0.1607
-1.612	-0.161
-1.613	-0.1614
-1.614	-0.1616
-1.615	-0.1619
-1.616	-0.1623
-1.617	-0.1627
-1.618	-0.163
-1.619	-0.1633
-1.62	-0.1637
-1.621	-0.1639
-1.622	-0.1642
-1.623	-0.1645
-1.624	-0.1649
-1.625	-0.1652
-1.626	-0.1655
-1.627	-0.1662
-1.628	-0.1666
-1.629	-0.1669
-1.63	-0.1672
-1.631	-0.1675
-1.632	-0.1678
-1.633	-0.1681
-1.634	-0.1683
-1.635	-0.1686
-1.636	-0.169
-1.637	-0.1694
-1.638	-0.1697
-1.639	-0.17
-1.64	-0.1703
-1.641	-0.1706
-1.642	-0.1709
-1.643	-0.1714
-1.644	-0.1717
-1.645	-0.172
-1.646	-0.1723
-1.647	-0.1726
-1.648	-0.1729
-1.649	-0.1732
-1.65	-0.1735
-1.651	-0.1738
-1.652	-0.1742
-1.653	-0.1745
-1.654	-0.1748
-1.655	-0.1752
-1.656	-0.1755
-1.657	-0.1757
-1.658	-0.176
-1.659	-0.1763
-1.66	-0.1766
-1.661	-0.177
-1.662	-0.1773
-1.663	-0.1778
-1.664	-0.1782
-1.665	-0.1785
-1.666	-0.1789
-1.667	-0.1792
-1.668	-0.1795
-1.669	-0.1797
-1.67	-0.18
-1.671	-0.1803
-1.672	-0.1808
-1.673	-0.1811
-1.674	-0.1814
-1.675	-0.1817
-1.676	-0.182
-1.677	-0.1824
-1.678	-0.1828
-1.679	-0.1835
-1.68	-0.1839
-1.681	-0.1842
-1.682	-0.1845
-1.683	-0.1847
-1.684	-0.185
-1.685	-0.1853
-1.686	-0.1855
-1.687	-0.1858
-1.688	-0.1862
-1.689	-0.1865
-1.69	-0.1868
-1.691	-0.1871
-1.692	-0.1874
-1.693	-0.1877
-1.694	-0.1881
-1.695	-0.1884
-1.696	-0.1888
-1.697	-0.1891
-1.698	-0.1894
-1.699	-0.1897
-1.7	-0.1903
-1.701	-0.1907
-1.702	-0.1913
-1.703	-0.1917
-1.704	-0.192
-1.705	-0.1923
-1.706	-0.1926
-1.707	-0.193
-1.708	-0.1933
-1.709	-0.1936
-1.71	-0.1939
-1.711	-0.1943
-1.712	-0.1946
-1.713	-0.1949
-1.714	-0.1952
-1.715	-0.1954
-1.716	-0.1957
-1.717	-0.1959
-1.718	-0.1962
-1.719	-0.1967
-1.72	-0.1971
-1.721	-0.1974
-1.722	-0.1978
-1.723	-0.1979
-1.724	-0.198
-1.725	-0.198
-1.726	-0.198
-1.727	-0.198
-1.728	-0.198
-1.729	-0.1981
-1.73	-0.1981
-1.731	-0.1981
-1.732	-0.1981
-1.733	-0.1981
-1.734	-0.1981
-1.735	-0.1982
-1.736	-0.1982
-1.737	-0.1982
-1.738	-0.1982
-1.739	-0.1982
-1.74	-0.1982
-1.741	-0.1982
-1.742	-0.1982
-1.743	-0.1982
-1.744	-0.1982
-1.745	-0.1983
-1.746	-0.1983
-1.747	-0.1983
-1.748	-0.1983
-1.749	-0.1983
-1.75	-0.1983
-1.751	-0.1983
-1.752	-0.1983
-1.753	-0.1983
-1.754	-0.1983
-1.755	-0.1983
-1.756	-0.1984
-1.757	-0.1984
-1.758	-0.1984
-1.759	-0.1984
-1.76	-0.1984
-1.761	-0.1984
-1.762	-0.1984
-1.763	-0.1984
-1.764	-0.1984
-1.765	-0.1984
-1.766	-0.1984
-1.767	-0.1984
-1.768	-0.1984
-1.769	-0.1984
-1.77	-0.1984
-1.771	-0.1984
-1.772	-0.1984
-1.773	-0.1984
-1.774	-0.1984
-1.775	-0.1984
-1.776	-0.1984
-1.777	-0.1984
-1.778	-0.1984
-1.779	-0.1984
-1.78	-0.1984
-1.781	-0.1984
-1.782	-0.1984
-1.783	-0.1984
-1.784	-0.1984
-1.785	-0.1984
-1.786	-0.1984
-1.787	-0.1984
-1.788	-0.1985
-1.789	-0.1985
-1.79	-0.1985
-1.791	-0.1985
-1.792	-0.1985
-1.793	-0.1985
-1.794	-0.1985
-1.795	-0.1985
-1.796	-0.1985
-1.797	-0.1985
-1.798	-0.1985
-1.799	-0.1985
