# Supplementary material for: Two-dimensional mineral hydrogel-derived single atoms-anchored heterostructures for ultrastable hydrogen evolution
Source: Nat Commun. 2022 Oct 21;13:6249. doi: 10.1038/s41467-022-33725-8 (PMC9586971; doi:10.1038/s41467-022-33725-8)
Supplement: Supplementary file 3 — Source data [file 41467_2022_33725_MOESM3_ESM.zip › Supplementary data/Figure 4a_Bulk FeMoP-500-7Ohm.xlsx]

## Sheet: Bulk FeMoP-500-7Ohm
2022-07-21	2022 15:54:49
Linear Sweep Voltammetry
File: d:\my work\experiment data\mo\3 femop\her performance\20220530\bulk femop-500-0.56x0.28cm-7ou.csv
Data Source: Experiment
Instrument Model: CHI760E
Header:
Note:
Init E (V) = -0.9
Final E (V) = -2
Scan Rate (V/s) = 0.005
Sample Interval (V) = 0.001
Quiet Time (sec) = 2
Sensitivity (A/V) = 0.1
Potential/V	Current/A
-0.9	0.0005627
-0.901	0.0005389
-0.902	0.0005197
-0.903	0.0005028
-0.904	0.0004865
-0.905	0.0004716
-0.906	0.0004565
-0.907	0.0004448
-0.908	0.0004347
-0.909	0.000424
-0.91	0.0004143
-0.911	0.000405
-0.912	0.0003958
-0.913	0.0003873
-0.914	0.0003787
-0.915	0.000371
-0.916	0.0003642
-0.917	0.0003571
-0.918	0.0003504
-0.919	0.0003434
-0.92	0.0003379
-0.921	0.0003322
-0.922	0.0003258
-0.923	0.0003207
-0.924	0.0003147
-0.925	0.0003099
-0.926	0.0003059
-0.927	0.0003012
-0.928	0.000296
-0.929	0.0002916
-0.93	0.0002878
-0.931	0.0002839
-0.932	0.0002801
-0.933	0.000276
-0.934	0.0002721
-0.935	0.0002684
-0.936	0.0002647
-0.937	0.0002613
-0.938	0.0002578
-0.939	0.000256
-0.94	0.0002528
-0.941	0.0002497
-0.942	0.000247
-0.943	0.0002441
-0.944	0.0002413
-0.945	0.0002384
-0.946	0.000235
-0.947	0.0002327
-0.948	0.0002298
-0.949	0.0002265
-0.95	0.0002252
-0.951	0.0002231
-0.952	0.0002215
-0.953	0.0002194
-0.954	0.000217
-0.955	0.0002143
-0.956	0.0002129
-0.957	0.0002104
-0.958	0.000209
-0.959	0.000207
-0.96	0.0002042
-0.961	0.0002021
-0.962	0.0002009
-0.963	0.0001982
-0.964	0.0001971
-0.965	0.0001955
-0.966	0.000193
-0.967	0.0001912
-0.968	0.0001895
-0.969	0.0001883
-0.97	0.000187
-0.971	0.0001849
-0.972	0.0001837
-0.973	0.0001816
-0.974	0.0001793
-0.975	0.000178
-0.976	0.0001764
-0.977	0.0001746
-0.978	0.0001732
-0.979	0.0001711
-0.98	0.00017
-0.981	0.0001687
-0.982	0.0001669
-0.983	0.0001652
-0.984	0.0001642
-0.985	0.0001629
-0.986	0.000161
-0.987	0.000159
-0.988	0.0001577
-0.989	0.000157
-0.99	0.0001557
-0.991	0.0001542
-0.992	0.0001528
-0.993	0.0001511
-0.994	0.0001496
-0.995	0.0001483
-0.996	0.0001471
-0.997	0.0001462
-0.998	0.0001444
-0.999	0.0001435
-1	0.0001422
-1.001	0.000141
-1.002	0.0001396
-1.003	0.0001382
-1.004	0.0001374
-1.005	0.000136
-1.006	0.0001342
-1.007	0.0001327
-1.008	0.0001323
-1.009	0.0001306
-1.01	0.0001296
-1.011	0.0001275
-1.012	0.0001264
-1.013	0.0001253
-1.014	0.0001238
-1.015	0.0001228
-1.016	0.0001213
-1.017	0.0001193
-1.018	0.0001172
-1.019	0.0001168
-1.02	0.0001156
-1.021	0.000114
-1.022	0.0001126
-1.023	0.000112
-1.024	0.0001094
-1.025	0.0001075
-1.026	0.0001065
-1.027	0.0001061
-1.028	0.0001053
-1.029	0.0001033
-1.03	0.0001017
-1.031	9.986e-05
-1.032	9.915e-05
-1.033	9.727e-05
-1.034	9.625e-05
-1.035	9.538e-05
-1.036	9.459e-05
-1.037	9.176e-05
-1.038	9.058e-05
-1.039	8.87e-05
-1.04	8.767e-05
-1.041	8.705e-05
-1.042	8.469e-05
-1.043	8.256e-05
-1.044	8.107e-05
-1.045	8.091e-05
-1.046	7.973e-05
-1.047	7.785e-05
-1.048	7.604e-05
-1.049	7.439e-05
-1.05	7.195e-05
-1.051	7.061e-05
-1.052	6.912e-05
-1.053	6.794e-05
-1.054	6.652e-05
-1.055	6.542e-05
-1.056	6.385e-05
-1.057	6.196e-05
-1.058	5.984e-05
-1.059	5.795e-05
-1.06	5.63e-05
-1.061	5.536e-05
-1.062	5.402e-05
-1.063	5.205e-05
-1.064	5.009e-05
-1.065	4.852e-05
-1.066	4.726e-05
-1.067	4.521e-05
-1.068	4.309e-05
-1.069	4.112e-05
-1.07	3.861e-05
-1.071	3.68e-05
-1.072	3.476e-05
-1.073	3.381e-05
-1.074	3.216e-05
-1.075	2.933e-05
-1.076	2.705e-05
-1.077	2.508e-05
-1.078	2.304e-05
-1.079	2.068e-05
-1.08	1.777e-05
-1.081	1.565e-05
-1.082	1.337e-05
-1.083	1.132e-05
-1.084	9.514e-06
-1.085	7.391e-06
-1.086	5.426e-06
-1.087	3.224e-06
-1.088	-3.932e-07
-1.089	-2.673e-06
-1.09	-4.561e-06
-1.091	-7.234e-06
-1.092	-1.03e-05
-1.093	-1.282e-05
-1.094	-1.533e-05
-1.095	-1.761e-05
-1.096	-2.013e-05
-1.097	-2.21e-05
-1.098	-2.422e-05
-1.099	-2.705e-05
-1.1	-2.854e-05
-1.101	-3.185e-05
-1.102	-3.271e-05
-1.103	-3.531e-05
-1.104	-3.782e-05
-1.105	-3.947e-05
-1.106	-4.05e-05
-1.107	-4.183e-05
-1.108	-4.537e-05
-1.109	-4.686e-05
-1.11	-4.97e-05
-1.111	-5.158e-05
-1.112	-5.41e-05
-1.113	-5.654e-05
-1.114	-5.905e-05
-1.115	-6.118e-05
-1.116	-6.487e-05
-1.117	-6.817e-05
-1.118	-6.841e-05
-1.119	-7.045e-05
-1.12	-7.289e-05
-1.121	-7.494e-05
-1.122	-7.674e-05
-1.123	-7.95e-05
-1.124	-8.201e-05
-1.125	-8.492e-05
-1.126	-8.736e-05
-1.127	-8.964e-05
-1.128	-9.082e-05
-1.129	-9.349e-05
-1.13	-9.577e-05
-1.131	-9.86e-05
-1.132	-0.0001012
-1.133	-0.0001029
-1.134	-0.0001054
-1.135	-0.0001085
-1.136	-0.0001134
-1.137	-0.0001169
-1.138	-0.0001189
-1.139	-0.0001234
-1.14	-0.0001259
-1.141	-0.0001272
-1.142	-0.00013
-1.143	-0.0001327
-1.144	-0.0001356
-1.145	-0.0001391
-1.146	-0.0001452
-1.147	-0.0001474
-1.148	-0.0001485
-1.149	-0.0001488
-1.15	-0.00015
-1.151	-0.0001526
-1.152	-0.0001606
-1.153	-0.000163
-1.154	-0.0001619
-1.155	-0.000163
-1.156	-0.000165
-1.157	-0.0001717
-1.158	-0.0001763
-1.159	-0.0001791
-1.16	-0.0001804
-1.161	-0.0001839
-1.162	-0.0001887
-1.163	-0.0001939
-1.164	-0.0001947
-1.165	-0.0001967
-1.166	-0.0001989
-1.167	-0.0002011
-1.168	-0.0002044
-1.169	-0.0002094
-1.17	-0.0002124
-1.171	-0.0002151
-1.172	-0.000219
-1.173	-0.0002206
-1.174	-0.0002242
-1.175	-0.0002302
-1.176	-0.0002346
-1.177	-0.0002392
-1.178	-0.0002405
-1.179	-0.0002399
-1.18	-0.0002424
-1.181	-0.0002468
-1.182	-0.0002524
-1.183	-0.0002536
-1.184	-0.0002543
-1.185	-0.0002539
-1.186	-0.0002619
-1.187	-0.0002658
-1.188	-0.0002702
-1.189	-0.0002727
-1.19	-0.000273
-1.191	-0.0002729
-1.192	-0.0002838
-1.193	-0.0002857
-1.194	-0.0002829
-1.195	-0.0002853
-1.196	-0.0002936
-1.197	-0.0002927
-1.198	-0.0002972
-1.199	-0.0003056
-1.2	-0.0003062
-1.201	-0.0003073
-1.202	-0.0003162
-1.203	-0.0003187
-1.204	-0.0003186
-1.205	-0.0003236
-1.206	-0.0003243
-1.207	-0.0003296
-1.208	-0.0003308
-1.209	-0.000332
-1.21	-0.0003367
-1.211	-0.0003391
-1.212	-0.0003406
-1.213	-0.000347
-1.214	-0.00035
-1.215	-0.0003513
-1.216	-0.0003604
-1.217	-0.0003612
-1.218	-0.0003601
-1.219	-0.0003628
-1.22	-0.0003689
-1.221	-0.0003741
-1.222	-0.0003759
-1.223	-0.0003805
-1.224	-0.000388
-1.225	-0.0003893
-1.226	-0.0003918
-1.227	-0.0003938
-1.228	-0.0004025
-1.229	-0.0004056
-1.23	-0.0004083
-1.231	-0.000413
-1.232	-0.0004145
-1.233	-0.0004138
-1.234	-0.0004197
-1.235	-0.0004259
-1.236	-0.0004296
-1.237	-0.0004348
-1.238	-0.000446
-1.239	-0.0004527
-1.24	-0.000458
-1.241	-0.0004583
-1.242	-0.0004709
-1.243	-0.0004764
-1.244	-0.0004744
-1.245	-0.0004764
-1.246	-0.0004753
-1.247	-0.0004822
-1.248	-0.0004856
-1.249	-0.0004888
-1.25	-0.0004936
-1.251	-0.0004993
-1.252	-0.0004995
-1.253	-0.0005025
-1.254	-0.0005024
-1.255	-0.0005128
-1.256	-0.0005126
-1.257	-0.0005135
-1.258	-0.0005115
-1.259	-0.0005172
-1.26	-0.0005347
-1.261	-0.0005375
-1.262	-0.0005442
-1.263	-0.0005499
-1.264	-0.0005667
-1.265	-0.0005606
-1.266	-0.0005639
-1.267	-0.0005772
-1.268	-0.0005806
-1.269	-0.0005844
-1.27	-0.0005872
-1.271	-0.0005901
-1.272	-0.0005922
-1.273	-0.0006
-1.274	-0.0006023
-1.275	-0.0006076
-1.276	-0.0006191
-1.277	-0.0006283
-1.278	-0.0006291
-1.279	-0.0006406
-1.28	-0.00064
-1.281	-0.0006447
-1.282	-0.0006528
-1.283	-0.0006618
-1.284	-0.0006684
-1.285	-0.0006764
-1.286	-0.0006878
-1.287	-0.0006913
-1.288	-0.0006993
-1.289	-0.0007077
-1.29	-0.0007122
-1.291	-0.0007234
-1.292	-0.0007336
-1.293	-0.0007378
-1.294	-0.0007431
-1.295	-0.0007507
-1.296	-0.0007601
-1.297	-0.0007732
-1.298	-0.0007827
-1.299	-0.0007932
-1.3	-0.0008025
-1.301	-0.000811
-1.302	-0.0008241
-1.303	-0.0008429
-1.304	-0.000845
-1.305	-0.0008566
-1.306	-0.0008688
-1.307	-0.0008707
-1.308	-0.000887
-1.309	-0.0008921
-1.31	-0.0009036
-1.311	-0.0009212
-1.312	-0.000928
-1.313	-0.0009402
-1.314	-0.0009426
-1.315	-0.0009534
-1.316	-0.0009622
-1.317	-0.0009738
-1.318	-0.0009735
-1.319	-0.0009919
-1.32	-0.0009975
-1.321	-0.001005
-1.322	-0.001023
-1.323	-0.001037
-1.324	-0.00105
-1.325	-0.001063
-1.326	-0.001071
-1.327	-0.001082
-1.328	-0.001096
-1.329	-0.001135
-1.33	-0.001159
-1.331	-0.001166
-1.332	-0.001177
-1.333	-0.001196
-1.334	-0.001209
-1.335	-0.001226
-1.336	-0.001246
-1.337	-0.001247
-1.338	-0.001261
-1.339	-0.001282
-1.34	-0.001299
-1.341	-0.001311
-1.342	-0.001323
-1.343	-0.001328
-1.344	-0.00134
-1.345	-0.001357
-1.346	-0.001375
-1.347	-0.001376
-1.348	-0.00139
-1.349	-0.001413
-1.35	-0.001418
-1.351	-0.001445
-1.352	-0.001476
-1.353	-0.001503
-1.354	-0.001524
-1.355	-0.001538
-1.356	-0.001562
-1.357	-0.001572
-1.358	-0.001577
-1.359	-0.001625
-1.36	-0.001669
-1.361	-0.001685
-1.362	-0.001704
-1.363	-0.001716
-1.364	-0.001719
-1.365	-0.001732
-1.366	-0.001738
-1.367	-0.001746
-1.368	-0.001786
-1.369	-0.001869
-1.37	-0.001903
-1.371	-0.001923
-1.372	-0.001968
-1.373	-0.002008
-1.374	-0.00203
-1.375	-0.002028
-1.376	-0.002039
-1.377	-0.002063
-1.378	-0.002088
-1.379	-0.002113
-1.38	-0.002161
-1.381	-0.002217
-1.382	-0.002236
-1.383	-0.002258
-1.384	-0.00228
-1.385	-0.002293
-1.386	-0.002324
-1.387	-0.002335
-1.388	-0.00236
-1.389	-0.002394
-1.39	-0.00244
-1.391	-0.002459
-1.392	-0.002496
-1.393	-0.002529
-1.394	-0.002547
-1.395	-0.002568
-1.396	-0.002595
-1.397	-0.002614
-1.398	-0.002638
-1.399	-0.002679
-1.4	-0.002715
-1.401	-0.002737
-1.402	-0.002772
-1.403	-0.002794
-1.404	-0.002813
-1.405	-0.002838
-1.406	-0.002863
-1.407	-0.002886
-1.408	-0.002909
-1.409	-0.002959
-1.41	-0.00299
-1.411	-0.003036
-1.412	-0.003063
-1.413	-0.003101
-1.414	-0.003121
-1.415	-0.003151
-1.416	-0.003179
-1.417	-0.003209
-1.418	-0.003244
-1.419	-0.003279
-1.42	-0.0033
-1.421	-0.003324
-1.422	-0.003352
-1.423	-0.003396
-1.424	-0.003441
-1.425	-0.00348
-1.426	-0.003569
-1.427	-0.003617
-1.428	-0.003663
-1.429	-0.003693
-1.43	-0.003716
-1.431	-0.003768
-1.432	-0.003839
-1.433	-0.003877
-1.434	-0.003915
-1.435	-0.003936
-1.436	-0.003954
-1.437	-0.003961
-1.438	-0.003975
-1.439	-0.004007
-1.44	-0.00405
-1.441	-0.004077
-1.442	-0.004102
-1.443	-0.004131
-1.444	-0.004157
-1.445	-0.004202
-1.446	-0.004241
-1.447	-0.004285
-1.448	-0.004356
-1.449	-0.004386
-1.45	-0.004424
-1.451	-0.004469
-1.452	-0.004512
-1.453	-0.004538
-1.454	-0.004574
-1.455	-0.004611
-1.456	-0.004658
-1.457	-0.004705
-1.458	-0.004757
-1.459	-0.004807
-1.46	-0.004852
-1.461	-0.004884
-1.462	-0.004915
-1.463	-0.004938
-1.464	-0.004987
-1.465	-0.00506
-1.466	-0.005097
-1.467	-0.005141
-1.468	-0.00519
-1.469	-0.005254
-1.47	-0.005325
-1.471	-0.005364
-1.472	-0.005419
-1.473	-0.005467
-1.474	-0.005498
-1.475	-0.005527
-1.476	-0.005561
-1.477	-0.005617
-1.478	-0.00581
-1.479	-0.005906
-1.48	-0.005963
-1.481	-0.006004
-1.482	-0.006048
-1.483	-0.006108
-1.484	-0.006181
-1.485	-0.006267
-1.486	-0.006311
-1.487	-0.006366
-1.488	-0.00639
-1.489	-0.006432
-1.49	-0.006486
-1.491	-0.006548
-1.492	-0.006599
-1.493	-0.006627
-1.494	-0.006681
-1.495	-0.006749
-1.496	-0.006774
-1.497	-0.00685
-1.498	-0.006902
-1.499	-0.006939
-1.5	-0.006991
-1.501	-0.00704
-1.502	-0.007196
-1.503	-0.007258
-1.504	-0.007329
-1.505	-0.007387
-1.506	-0.00743
-1.507	-0.007482
-1.508	-0.007524
-1.509	-0.00757
-1.51	-0.007622
-1.511	-0.007683
-1.512	-0.007735
-1.513	-0.007796
-1.514	-0.007837
-1.515	-0.00794
-1.516	-0.008038
-1.517	-0.008098
-1.518	-0.008181
-1.519	-0.008241
-1.52	-0.008287
-1.521	-0.008352
-1.522	-0.008409
-1.523	-0.008618
-1.524	-0.008781
-1.525	-0.008848
-1.526	-0.008898
-1.527	-0.008946
-1.528	-0.008997
-1.529	-0.009081
-1.53	-0.009174
-1.531	-0.009249
-1.532	-0.009299
-1.533	-0.009373
-1.534	-0.009428
-1.535	-0.009473
-1.536	-0.009564
-1.537	-0.009801
-1.538	-0.009911
-1.539	-0.009951
-1.54	-0.01004
-1.541	-0.01013
-1.542	-0.01015
-1.543	-0.0102
-1.544	-0.01027
-1.545	-0.01033
-1.546	-0.01039
-1.547	-0.01046
-1.548	-0.01056
-1.549	-0.01062
-1.55	-0.0106
-1.551	-0.01066
-1.552	-0.01078
-1.553	-0.01083
-1.554	-0.01087
-1.555	-0.01095
-1.556	-0.01102
-1.557	-0.01109
-1.558	-0.01115
-1.559	-0.01129
-1.56	-0.01137
-1.561	-0.01146
-1.562	-0.01152
-1.563	-0.01158
-1.564	-0.01164
-1.565	-0.0117
-1.566	-0.01175
-1.567	-0.01183
-1.568	-0.0119
-1.569	-0.01201
-1.57	-0.0122
-1.571	-0.0125
-1.572	-0.01259
-1.573	-0.01268
-1.574	-0.01275
-1.575	-0.0128
-1.576	-0.01291
-1.577	-0.01304
-1.578	-0.01315
-1.579	-0.01319
-1.58	-0.01323
-1.581	-0.01329
-1.582	-0.01344
-1.583	-0.01368
-1.584	-0.01377
-1.585	-0.01397
-1.586	-0.01406
-1.587	-0.0141
-1.588	-0.01416
-1.589	-0.01422
-1.59	-0.01436
-1.591	-0.01451
-1.592	-0.01457
-1.593	-0.01461
-1.594	-0.01466
-1.595	-0.01473
-1.596	-0.01485
-1.597	-0.0149
-1.598	-0.01517
-1.599	-0.01546
-1.6	-0.01566
-1.601	-0.01586
-1.602	-0.01589
-1.603	-0.01596
-1.604	-0.01599
-1.605	-0.01609
-1.606	-0.01618
-1.607	-0.01627
-1.608	-0.01634
-1.609	-0.01641
-1.61	-0.01643
-1.611	-0.01651
-1.612	-0.01665
-1.613	-0.01674
-1.614	-0.0168
-1.615	-0.01691
-1.616	-0.01697
-1.617	-0.01714
-1.618	-0.01734
-1.619	-0.0174
-1.62	-0.01749
-1.621	-0.01758
-1.622	-0.01769
-1.623	-0.01769
-1.624	-0.01789
-1.625	-0.018
-1.626	-0.0182
-1.627	-0.01829
-1.628	-0.01831
-1.629	-0.01836
-1.63	-0.0185
-1.631	-0.01853
-1.632	-0.01865
-1.633	-0.01873
-1.634	-0.01884
-1.635	-0.01891
-1.636	-0.01898
-1.637	-0.01903
-1.638	-0.01916
-1.639	-0.01932
-1.64	-0.01948
-1.641	-0.01953
-1.642	-0.01961
-1.643	-0.01963
-1.644	-0.01967
-1.645	-0.01978
-1.646	-0.01992
-1.647	-0.02003
-1.648	-0.02012
-1.649	-0.02011
-1.65	-0.02037
-1.651	-0.02116
-1.652	-0.02137
-1.653	-0.02123
-1.654	-0.02122
-1.655	-0.02147
-1.656	-0.02152
-1.657	-0.02165
-1.658	-0.02169
-1.659	-0.02174
-1.66	-0.02183
-1.661	-0.02196
-1.662	-0.02203
-1.663	-0.02231
-1.664	-0.02236
-1.665	-0.02241
-1.666	-0.02254
-1.667	-0.02249
-1.668	-0.02261
-1.669	-0.02317
-1.67	-0.02326
-1.671	-0.02327
-1.672	-0.02341
-1.673	-0.0234
-1.674	-0.02342
-1.675	-0.02349
-1.676	-0.0236
-1.677	-0.02381
-1.678	-0.02379
-1.679	-0.02386
-1.68	-0.02391
-1.681	-0.02415
-1.682	-0.02443
-1.683	-0.02459
-1.684	-0.0246
-1.685	-0.02466
-1.686	-0.02476
-1.687	-0.02486
-1.688	-0.02508
-1.689	-0.02517
-1.69	-0.02516
-1.691	-0.0252
-1.692	-0.02526
-1.693	-0.02524
-1.694	-0.02523
-1.695	-0.02531
-1.696	-0.0253
-1.697	-0.02526
-1.698	-0.02533
-1.699	-0.02549
-1.7	-0.02589
-1.701	-0.02603
-1.702	-0.02619
-1.703	-0.02662
-1.704	-0.02659
-1.705	-0.02662
-1.706	-0.02668
-1.707	-0.0267
-1.708	-0.0268
-1.709	-0.02686
-1.71	-0.02748
-1.711	-0.02751
-1.712	-0.0275
-1.713	-0.02752
-1.714	-0.0279
-1.715	-0.02832
-1.716	-0.0285
-1.717	-0.02856
-1.718	-0.02853
-1.719	-0.02881
-1.72	-0.0289
-1.721	-0.02912
-1.722	-0.02958
-1.723	-0.02976
-1.724	-0.02971
-1.725	-0.03017
-1.726	-0.03066
-1.727	-0.03119
-1.728	-0.03109
-1.729	-0.03105
-1.73	-0.03111
-1.731	-0.031
-1.732	-0.03088
-1.733	-0.03098
-1.734	-0.03084
-1.735	-0.03116
-1.736	-0.0315
-1.737	-0.03159
-1.738	-0.03172
-1.739	-0.03206
-1.74	-0.03223
-1.741	-0.03208
-1.742	-0.03194
-1.743	-0.03206
-1.744	-0.03211
-1.745	-0.03198
-1.746	-0.03192
-1.747	-0.03204
-1.748	-0.03224
-1.749	-0.03253
-1.75	-0.03243
-1.751	-0.03244
-1.752	-0.03263
-1.753	-0.03283
-1.754	-0.03309
-1.755	-0.0334
-1.756	-0.03344
-1.757	-0.03378
-1.758	-0.03396
-1.759	-0.03424
-1.76	-0.03422
-1.761	-0.03445
-1.762	-0.03473
-1.763	-0.03463
-1.764	-0.0344
-1.765	-0.03418
-1.766	-0.03405
-1.767	-0.03429
-1.768	-0.0351
-1.769	-0.03554
-1.77	-0.03564
-1.771	-0.0365
-1.772	-0.03643
-1.773	-0.03651
-1.774	-0.03644
-1.775	-0.03622
-1.776	-0.03612
-1.777	-0.03609
-1.778	-0.03602
-1.779	-0.03584
-1.78	-0.0357
-1.781	-0.03569
-1.782	-0.03582
-1.783	-0.03603
-1.784	-0.03631
-1.785	-0.03665
-1.786	-0.03684
-1.787	-0.03689
-1.788	-0.03682
-1.789	-0.03667
-1.79	-0.03676
-1.791	-0.03739
-1.792	-0.03759
-1.793	-0.03763
-1.794	-0.03786
-1.795	-0.03856
-1.796	-0.03893
-1.797	-0.03881
-1.798	-0.03872
-1.799	-0.03856
-1.8	-0.0385
-1.801	-0.03888
-1.802	-0.03962
-1.803	-0.0401
-1.804	-0.04012
-1.805	-0.03986
-1.806	-0.03986
-1.807	-0.03977
-1.808	-0.03945
-1.809	-0.03928
-1.81	-0.03926
-1.811	-0.03936
-1.812	-0.0393
-1.813	-0.03954
-1.814	-0.0394
-1.815	-0.03931
-1.816	-0.03967
-1.817	-0.04063
-1.818	-0.0409
-1.819	-0.04086
-1.82	-0.04079
-1.821	-0.04093
-1.822	-0.04174
-1.823	-0.04158
-1.824	-0.04117
-1.825	-0.04094
-1.826	-0.04122
-1.827	-0.04183
-1.828	-0.04214
-1.829	-0.04221
-1.83	-0.0426
-1.831	-0.04265
-1.832	-0.04286
-1.833	-0.04311
-1.834	-0.0431
-1.835	-0.04299
-1.836	-0.04314
-1.837	-0.04315
-1.838	-0.04331
-1.839	-0.04383
-1.84	-0.04366
-1.841	-0.04427
-1.842	-0.04481
-1.843	-0.04523
-1.844	-0.04584
-1.845	-0.04568
-1.846	-0.04577
-1.847	-0.04565
-1.848	-0.0454
-1.849	-0.04507
-1.85	-0.04501
-1.851	-0.04539
-1.852	-0.04526
-1.853	-0.04494
-1.854	-0.04487
-1.855	-0.04481
-1.856	-0.04544
-1.857	-0.04601
-1.858	-0.04687
-1.859	-0.04818
-1.86	-0.04795
-1.861	-0.04853
-1.862	-0.04837
-1.863	-0.04822
-1.864	-0.04796
-1.865	-0.04783
-1.866	-0.04794
-1.867	-0.04771
-1.868	-0.04732
-1.869	-0.04721
-1.87	-0.04704
-1.871	-0.04674
-1.872	-0.04653
-1.873	-0.04756
-1.874	-0.04766
-1.875	-0.04769
-1.876	-0.04811
-1.877	-0.04782
-1.878	-0.0486
-1.879	-0.04976
-1.88	-0.04987
-1.881	-0.04958
-1.882	-0.04949
-1.883	-0.05007
-1.884	-0.05061
-1.885	-0.05184
-1.886	-0.05178
-1.887	-0.0515
-1.888	-0.05123
-1.889	-0.05122
-1.89	-0.051
-1.891	-0.05116
-1.892	-0.05227
-1.893	-0.05194
-1.894	-0.05154
-1.895	-0.05136
-1.896	-0.05254
-1.897	-0.05292
-1.898	-0.05258
-1.899	-0.05206
-1.9	-0.05181
-1.901	-0.05175
-1.902	-0.05192
-1.903	-0.05195
-1.904	-0.05281
-1.905	-0.05279
-1.906	-0.05307
-1.907	-0.05331
-1.908	-0.05389
-1.909	-0.05428
-1.91	-0.05355
-1.911	-0.05346
-1.912	-0.05352
-1.913	-0.05341
-1.914	-0.05328
-1.915	-0.05335
-1.916	-0.05261
-1.917	-0.0529
-1.918	-0.05261
-1.919	-0.05262
-1.92	-0.05263
-1.921	-0.05287
-1.922	-0.05306
-1.923	-0.05379
-1.924	-0.054
-1.925	-0.05453
-1.926	-0.05429
-1.927	-0.05406
-1.928	-0.05501
-1.929	-0.05556
-1.93	-0.05498
-1.931	-0.05528
-1.932	-0.05687
-1.933	-0.05649
-1.934	-0.0561
-1.935	-0.05568
-1.936	-0.05565
-1.937	-0.05718
-1.938	-0.0583
-1.939	-0.05732
-1.94	-0.05714
-1.941	-0.05722
-1.942	-0.05765
-1.943	-0.05896
-1.944	-0.059
-1.945	-0.05832
-1.946	-0.05876
-1.947	-0.05873
-1.948	-0.05842
-1.949	-0.05833
-1.95	-0.0583
-1.951	-0.05831
-1.952	-0.0586
-1.953	-0.05829
-1.954	-0.05783
-1.955	-0.0583
-1.956	-0.05943
-1.957	-0.06144
-1.958	-0.06097
-1.959	-0.06069
-1.96	-0.06053
-1.961	-0.06204
-1.962	-0.06207
-1.963	-0.06162
-1.964	-0.06094
-1.965	-0.0626
-1.966	-0.06243
-1.967	-0.06171
-1.968	-0.06177
-1.969	-0.06187
-1.97	-0.06211
-1.971	-0.06211
-1.972	-0.06178
-1.973	-0.06237
-1.974	-0.06221
-1.975	-0.06156
-1.976	-0.06123
-1.977	-0.0612
-1.978	-0.06168
-1.979	-0.06171
-1.98	-0.06288
-1.981	-0.06365
-1.982	-0.06452
-1.983	-0.06375
-1.984	-0.06313
-1.985	-0.06248
-1.986	-0.06239
-1.987	-0.06322
-1.988	-0.06384
-1.989	-0.06475
-1.99	-0.0651
-1.991	-0.06441
-1.992	-0.06505
-1.993	-0.06509
-1.994	-0.06535
-1.995	-0.06552
-1.996	-0.0653
-1.997	-0.06579
-1.998	-0.06505
-1.999	-0.06449
