# Supplementary material for: Two-dimensional mineral hydrogel-derived single atoms-anchored heterostructures for ultrastable hydrogen evolution
Source: Nat Commun. 2022 Oct 21;13:6249. doi: 10.1038/s41467-022-33725-8 (PMC9586971; doi:10.1038/s41467-022-33725-8)
Supplement: Supplementary file 3 — Source data [file 41467_2022_33725_MOESM3_ESM.zip › Supplementary data/Figure 4a_Carbon paper-2.4 Ohm.xlsx]

## Sheet: Carbon paper-2.4 Ohm
2022-05-31	2019 11:49:18
Linear Sweep Voltammetry
File: d:\my work\experiment data\mo\3 femop\her performance\20220530\carbon paper-1.0x1.0cm-2.4 ohm.csv
Data Source: Experiment
Instrument Model: CHI660E
Header:
Note:
Init E (V) = -1
Final E (V) = -1.8
Scan Rate (V/s) = 0.005
Sample Interval (V) = 0.001
Quiet Time (sec) = 2
Sensitivity (A/V) = 0.1
Potential/V	Current/A
-1	7.694e-05
-1.001	7.82e-05
-1.002	8.104e-05
-1.003	8.411e-05
-1.004	8.608e-05
-1.005	8.805e-05
-1.006	8.962e-05
-1.007	9.136e-05
-1.008	9.301e-05
-1.009	9.411e-05
-1.01	9.451e-05
-1.011	9.458e-05
-1.012	9.584e-05
-1.013	9.695e-05
-1.014	9.64e-05
-1.015	9.521e-05
-1.016	9.584e-05
-1.017	9.514e-05
-1.018	9.584e-05
-1.019	9.514e-05
-1.02	9.419e-05
-1.021	9.269e-05
-1.022	9.214e-05
-1.023	9.057e-05
-1.024	8.758e-05
-1.025	8.569e-05
-1.026	8.356e-05
-1.027	8.324e-05
-1.028	8.159e-05
-1.029	7.883e-05
-1.03	7.797e-05
-1.031	7.49e-05
-1.032	7.198e-05
-1.033	7.017e-05
-1.034	6.749e-05
-1.035	6.592e-05
-1.036	6.332e-05
-1.037	6.096e-05
-1.038	5.615e-05
-1.039	5.371e-05
-1.04	5.08e-05
-1.041	4.796e-05
-1.042	4.41e-05
-1.043	4.08e-05
-1.044	3.725e-05
-1.045	3.363e-05
-1.046	2.985e-05
-1.047	2.544e-05
-1.048	2.048e-05
-1.049	1.591e-05
-1.05	1.244e-05
-1.051	7.324e-06
-1.052	2.835e-06
-1.053	-3.308e-06
-1.054	-7.718e-06
-1.055	-1.221e-05
-1.056	-1.819e-05
-1.057	-2.449e-05
-1.058	-2.969e-05
-1.059	-3.402e-05
-1.06	-3.977e-05
-1.061	-4.78e-05
-1.062	-5.426e-05
-1.063	-6.009e-05
-1.064	-6.568e-05
-1.065	-7.151e-05
-1.066	-7.938e-05
-1.067	-8.576e-05
-1.068	-9.372e-05
-1.069	-0.0001018
-1.07	-0.0001099
-1.071	-0.0001177
-1.072	-0.0001247
-1.073	-0.0001333
-1.074	-0.0001414
-1.075	-0.0001505
-1.076	-0.0001592
-1.077	-0.0001671
-1.078	-0.0001753
-1.079	-0.0001849
-1.08	-0.0001934
-1.081	-0.0002021
-1.082	-0.0002106
-1.083	-0.0002191
-1.084	-0.0002273
-1.085	-0.0002372
-1.086	-0.0002467
-1.087	-0.0002557
-1.088	-0.0002653
-1.089	-0.0002767
-1.09	-0.0002863
-1.091	-0.0002963
-1.092	-0.0003054
-1.093	-0.0003145
-1.094	-0.0003238
-1.095	-0.0003339
-1.096	-0.0003443
-1.097	-0.0003549
-1.098	-0.0003664
-1.099	-0.0003782
-1.1	-0.0003892
-1.101	-0.0004007
-1.102	-0.0004136
-1.103	-0.0004269
-1.104	-0.0004383
-1.105	-0.0004496
-1.106	-0.0004605
-1.107	-0.0004696
-1.108	-0.0004806
-1.109	-0.0004914
-1.11	-0.0005017
-1.111	-0.0005124
-1.112	-0.0005262
-1.113	-0.0005423
-1.114	-0.0005547
-1.115	-0.0005652
-1.116	-0.0005782
-1.117	-0.00059
-1.118	-0.000602
-1.119	-0.0006122
-1.12	-0.0006233
-1.121	-0.0006407
-1.122	-0.0006572
-1.123	-0.0006703
-1.124	-0.0006823
-1.125	-0.0006986
-1.126	-0.0007109
-1.127	-0.0007227
-1.128	-0.0007349
-1.129	-0.0007489
-1.13	-0.0007626
-1.131	-0.0007783
-1.132	-0.0007919
-1.133	-0.000805
-1.134	-0.0008154
-1.135	-0.0008277
-1.136	-0.0008404
-1.137	-0.0008572
-1.138	-0.0008761
-1.139	-0.0008915
-1.14	-0.000901
-1.141	-0.0009181
-1.142	-0.0009308
-1.143	-0.0009408
-1.144	-0.0009575
-1.145	-0.0009721
-1.146	-0.0009914
-1.147	-0.001004
-1.148	-0.001017
-1.149	-0.001035
-1.15	-0.00105
-1.151	-0.001066
-1.152	-0.001088
-1.153	-0.001104
-1.154	-0.001115
-1.155	-0.001139
-1.156	-0.001159
-1.157	-0.00117
-1.158	-0.001191
-1.159	-0.001207
-1.16	-0.001223
-1.161	-0.001238
-1.162	-0.001256
-1.163	-0.001274
-1.164	-0.001287
-1.165	-0.001298
-1.166	-0.001316
-1.167	-0.001335
-1.168	-0.001359
-1.169	-0.001375
-1.17	-0.001393
-1.171	-0.00141
-1.172	-0.001422
-1.173	-0.001436
-1.174	-0.001449
-1.175	-0.001474
-1.176	-0.001492
-1.177	-0.001513
-1.178	-0.00153
-1.179	-0.001549
-1.18	-0.001563
-1.181	-0.001582
-1.182	-0.001607
-1.183	-0.001625
-1.184	-0.001644
-1.185	-0.001661
-1.186	-0.001673
-1.187	-0.001691
-1.188	-0.001726
-1.189	-0.001755
-1.19	-0.001782
-1.191	-0.001813
-1.192	-0.001834
-1.193	-0.00184
-1.194	-0.001855
-1.195	-0.001873
-1.196	-0.001902
-1.197	-0.001926
-1.198	-0.001943
-1.199	-0.001964
-1.2	-0.001975
-1.201	-0.001992
-1.202	-0.002006
-1.203	-0.002031
-1.204	-0.002051
-1.205	-0.002068
-1.206	-0.002084
-1.207	-0.0021
-1.208	-0.002114
-1.209	-0.002125
-1.21	-0.002151
-1.211	-0.00219
-1.212	-0.002215
-1.213	-0.002237
-1.214	-0.002249
-1.215	-0.002276
-1.216	-0.002296
-1.217	-0.002339
-1.218	-0.002373
-1.219	-0.002385
-1.22	-0.002405
-1.221	-0.002422
-1.222	-0.002452
-1.223	-0.002482
-1.224	-0.002507
-1.225	-0.002533
-1.226	-0.00258
-1.227	-0.002595
-1.228	-0.002601
-1.229	-0.002628
-1.23	-0.002648
-1.231	-0.002666
-1.232	-0.002679
-1.233	-0.002688
-1.234	-0.002711
-1.235	-0.002738
-1.236	-0.002771
-1.237	-0.002782
-1.238	-0.002812
-1.239	-0.002831
-1.24	-0.002856
-1.241	-0.002881
-1.242	-0.002889
-1.243	-0.002914
-1.244	-0.002944
-1.245	-0.002973
-1.246	-0.002993
-1.247	-0.003026
-1.248	-0.00307
-1.249	-0.003085
-1.25	-0.003119
-1.251	-0.003142
-1.252	-0.003167
-1.253	-0.0032
-1.254	-0.003222
-1.255	-0.003231
-1.256	-0.003251
-1.257	-0.003273
-1.258	-0.003296
-1.259	-0.003327
-1.26	-0.003361
-1.261	-0.003383
-1.262	-0.003395
-1.263	-0.003422
-1.264	-0.003451
-1.265	-0.003478
-1.266	-0.003498
-1.267	-0.003508
-1.268	-0.003543
-1.269	-0.003574
-1.27	-0.003594
-1.271	-0.00363
-1.272	-0.003663
-1.273	-0.00368
-1.274	-0.003721
-1.275	-0.003756
-1.276	-0.003794
-1.277	-0.003857
-1.278	-0.003905
-1.279	-0.003936
-1.28	-0.003985
-1.281	-0.004005
-1.282	-0.004146
-1.283	-0.004203
-1.284	-0.004221
-1.285	-0.004253
-1.286	-0.004296
-1.287	-0.004317
-1.288	-0.004332
-1.289	-0.004355
-1.29	-0.004392
-1.291	-0.004426
-1.292	-0.004457
-1.293	-0.004493
-1.294	-0.004523
-1.295	-0.004555
-1.296	-0.00459
-1.297	-0.004609
-1.298	-0.004636
-1.299	-0.004661
-1.3	-0.00466
-1.301	-0.004705
-1.302	-0.004771
-1.303	-0.004811
-1.304	-0.004828
-1.305	-0.004854
-1.306	-0.004897
-1.307	-0.00496
-1.308	-0.004995
-1.309	-0.005026
-1.31	-0.005045
-1.311	-0.005112
-1.312	-0.005174
-1.313	-0.005184
-1.314	-0.005243
-1.315	-0.005268
-1.316	-0.005296
-1.317	-0.005293
-1.318	-0.005315
-1.319	-0.005334
-1.32	-0.00533
-1.321	-0.005341
-1.322	-0.005423
-1.323	-0.005468
-1.324	-0.005501
-1.325	-0.005511
-1.326	-0.005518
-1.327	-0.005584
-1.328	-0.005645
-1.329	-0.005611
-1.33	-0.005585
-1.331	-0.005662
-1.332	-0.005756
-1.333	-0.005824
-1.334	-0.00591
-1.335	-0.005934
-1.336	-0.005966
-1.337	-0.005998
-1.338	-0.006029
-1.339	-0.006036
-1.34	-0.006067
-1.341	-0.006119
-1.342	-0.006131
-1.343	-0.006142
-1.344	-0.006188
-1.345	-0.006258
-1.346	-0.006255
-1.347	-0.006334
-1.348	-0.006432
-1.349	-0.006447
-1.35	-0.006482
-1.351	-0.006504
-1.352	-0.006524
-1.353	-0.006568
-1.354	-0.006605
-1.355	-0.006628
-1.356	-0.00667
-1.357	-0.00671
-1.358	-0.006699
-1.359	-0.006746
-1.36	-0.006828
-1.361	-0.006856
-1.362	-0.006917
-1.363	-0.007134
-1.364	-0.007143
-1.365	-0.007155
-1.366	-0.007159
-1.367	-0.007182
-1.368	-0.007178
-1.369	-0.007141
-1.37	-0.007181
-1.371	-0.007248
-1.372	-0.007192
-1.373	-0.007162
-1.374	-0.007253
-1.375	-0.00732
-1.376	-0.007334
-1.377	-0.007428
-1.378	-0.007652
-1.379	-0.007858
-1.38	-0.007884
-1.381	-0.007892
-1.382	-0.00787
-1.383	-0.007885
-1.384	-0.007957
-1.385	-0.008016
-1.386	-0.008082
-1.387	-0.008057
-1.388	-0.008169
-1.389	-0.008245
-1.39	-0.008344
-1.391	-0.008382
-1.392	-0.008378
-1.393	-0.008369
-1.394	-0.0084
-1.395	-0.00851
-1.396	-0.008635
-1.397	-0.00875
-1.398	-0.008778
-1.399	-0.008755
-1.4	-0.008866
-1.401	-0.008875
-1.402	-0.008866
-1.403	-0.00888
-1.404	-0.008916
-1.405	-0.009011
-1.406	-0.009104
-1.407	-0.009168
-1.408	-0.009223
-1.409	-0.009278
-1.41	-0.009302
-1.411	-0.009288
-1.412	-0.009315
-1.413	-0.009297
-1.414	-0.009342
-1.415	-0.009405
-1.416	-0.009535
-1.417	-0.009638
-1.418	-0.009736
-1.419	-0.009744
-1.42	-0.009697
-1.421	-0.009813
-1.422	-0.01001
-1.423	-0.01004
-1.424	-0.01012
-1.425	-0.01024
-1.426	-0.01016
-1.427	-0.01019
-1.428	-0.01036
-1.429	-0.01044
-1.43	-0.01048
-1.431	-0.01051
-1.432	-0.01054
-1.433	-0.01054
-1.434	-0.01067
-1.435	-0.01088
-1.436	-0.01091
-1.437	-0.01107
-1.438	-0.01111
-1.439	-0.01108
-1.44	-0.01099
-1.441	-0.01101
-1.442	-0.01114
-1.443	-0.01117
-1.444	-0.01117
-1.445	-0.01122
-1.446	-0.01131
-1.447	-0.01138
-1.448	-0.01148
-1.449	-0.01154
-1.45	-0.01162
-1.451	-0.01186
-1.452	-0.01194
-1.453	-0.01199
-1.454	-0.01206
-1.455	-0.01202
-1.456	-0.01206
-1.457	-0.01205
-1.458	-0.01213
-1.459	-0.01213
-1.46	-0.01218
-1.461	-0.0122
-1.462	-0.01221
-1.463	-0.01237
-1.464	-0.01238
-1.465	-0.01235
-1.466	-0.01242
-1.467	-0.01244
-1.468	-0.01262
-1.469	-0.01264
-1.47	-0.01255
-1.471	-0.01265
-1.472	-0.01286
-1.473	-0.01306
-1.474	-0.01304
-1.475	-0.01307
-1.476	-0.01319
-1.477	-0.01319
-1.478	-0.01304
-1.479	-0.01303
-1.48	-0.01317
-1.481	-0.0132
-1.482	-0.0131
-1.483	-0.01314
-1.484	-0.01334
-1.485	-0.01333
-1.486	-0.01332
-1.487	-0.01326
-1.488	-0.01335
-1.489	-0.01401
-1.49	-0.01412
-1.491	-0.01418
-1.492	-0.01428
-1.493	-0.01428
-1.494	-0.01424
-1.495	-0.01429
-1.496	-0.01446
-1.497	-0.01447
-1.498	-0.01451
-1.499	-0.01464
-1.5	-0.01459
-1.501	-0.01466
-1.502	-0.01465
-1.503	-0.01469
-1.504	-0.01495
-1.505	-0.01498
-1.506	-0.01492
-1.507	-0.0149
-1.508	-0.01536
-1.509	-0.01541
-1.51	-0.01526
-1.511	-0.01533
-1.512	-0.01545
-1.513	-0.01553
-1.514	-0.01546
-1.515	-0.01543
-1.516	-0.01542
-1.517	-0.01544
-1.518	-0.01539
-1.519	-0.01556
-1.52	-0.0157
-1.521	-0.01566
-1.522	-0.01554
-1.523	-0.01549
-1.524	-0.01561
-1.525	-0.01566
-1.526	-0.01577
-1.527	-0.01587
-1.528	-0.01597
-1.529	-0.01603
-1.53	-0.01605
-1.531	-0.01601
-1.532	-0.01594
-1.533	-0.01588
-1.534	-0.0159
-1.535	-0.01592
-1.536	-0.01581
-1.537	-0.01692
-1.538	-0.01764
-1.539	-0.01773
-1.54	-0.01776
-1.541	-0.01774
-1.542	-0.01786
-1.543	-0.01804
-1.544	-0.01806
-1.545	-0.01801
-1.546	-0.01806
-1.547	-0.01811
-1.548	-0.01815
-1.549	-0.01816
-1.55	-0.01827
-1.551	-0.01844
-1.552	-0.01849
-1.553	-0.01866
-1.554	-0.01873
-1.555	-0.01861
-1.556	-0.01847
-1.557	-0.01854
-1.558	-0.0187
-1.559	-0.01878
-1.56	-0.01878
-1.561	-0.01894
-1.562	-0.01913
-1.563	-0.01912
-1.564	-0.01901
-1.565	-0.01919
-1.566	-0.01954
-1.567	-0.01949
-1.568	-0.01945
-1.569	-0.0194
-1.57	-0.01947
-1.571	-0.01942
-1.572	-0.01939
-1.573	-0.01936
-1.574	-0.01972
-1.575	-0.01986
-1.576	-0.01989
-1.577	-0.0198
-1.578	-0.01988
-1.579	-0.01998
-1.58	-0.01992
-1.581	-0.01997
-1.582	-0.02037
-1.583	-0.02042
-1.584	-0.02041
-1.585	-0.0206
-1.586	-0.02048
-1.587	-0.02037
-1.588	-0.02028
-1.589	-0.02023
-1.59	-0.02063
-1.591	-0.02062
-1.592	-0.02032
-1.593	-0.02045
-1.594	-0.02036
-1.595	-0.02065
-1.596	-0.02091
-1.597	-0.02208
-1.598	-0.0224
-1.599	-0.02239
-1.6	-0.02248
-1.601	-0.02265
-1.602	-0.0226
-1.603	-0.02266
-1.604	-0.02258
-1.605	-0.02272
-1.606	-0.02296
-1.607	-0.0231
-1.608	-0.02335
-1.609	-0.02344
-1.61	-0.02366
-1.611	-0.0251
-1.612	-0.02525
-1.613	-0.02506
-1.614	-0.02492
-1.615	-0.02485
-1.616	-0.02496
-1.617	-0.02494
-1.618	-0.02484
-1.619	-0.02492
-1.62	-0.02495
-1.621	-0.02492
-1.622	-0.02512
-1.623	-0.02539
-1.624	-0.02535
-1.625	-0.02521
-1.626	-0.0253
-1.627	-0.02541
-1.628	-0.02538
-1.629	-0.02577
-1.63	-0.02628
-1.631	-0.02643
-1.632	-0.0265
-1.633	-0.02641
-1.634	-0.02645
-1.635	-0.0265
-1.636	-0.02663
-1.637	-0.02669
-1.638	-0.02676
-1.639	-0.02702
-1.64	-0.02718
-1.641	-0.02739
-1.642	-0.02751
-1.643	-0.02761
-1.644	-0.0277
-1.645	-0.0279
-1.646	-0.02726
-1.647	-0.02706
-1.648	-0.02701
-1.649	-0.02695
-1.65	-0.02723
-1.651	-0.02733
-1.652	-0.02854
-1.653	-0.02911
-1.654	-0.0293
-1.655	-0.02919
-1.656	-0.0294
-1.657	-0.02951
-1.658	-0.02944
-1.659	-0.02958
-1.66	-0.02993
-1.661	-0.0299
-1.662	-0.02987
-1.663	-0.02975
-1.664	-0.02986
-1.665	-0.02969
-1.666	-0.02996
-1.667	-0.03016
-1.668	-0.03014
-1.669	-0.03029
-1.67	-0.03038
-1.671	-0.03046
-1.672	-0.03069
-1.673	-0.03108
-1.674	-0.03138
-1.675	-0.03167
-1.676	-0.03143
-1.677	-0.03195
-1.678	-0.0323
-1.679	-0.03227
-1.68	-0.03202
-1.681	-0.03227
-1.682	-0.03233
-1.683	-0.03226
-1.684	-0.03248
-1.685	-0.03263
-1.686	-0.03237
-1.687	-0.03273
-1.688	-0.03317
-1.689	-0.03341
-1.69	-0.03328
-1.691	-0.03318
-1.692	-0.03326
-1.693	-0.03315
-1.694	-0.03417
-1.695	-0.03494
-1.696	-0.03516
-1.697	-0.03513
-1.698	-0.03532
-1.699	-0.03542
-1.7	-0.03548
-1.701	-0.0358
-1.702	-0.03623
-1.703	-0.03643
-1.704	-0.03628
-1.705	-0.03668
-1.706	-0.03704
-1.707	-0.03672
-1.708	-0.03678
-1.709	-0.03679
-1.71	-0.03679
-1.711	-0.03696
-1.712	-0.03714
-1.713	-0.03709
-1.714	-0.03726
-1.715	-0.03739
-1.716	-0.03732
-1.717	-0.0376
-1.718	-0.03764
-1.719	-0.03782
-1.72	-0.03814
-1.721	-0.03842
-1.722	-0.03842
-1.723	-0.0395
-1.724	-0.0401
-1.725	-0.03998
-1.726	-0.04109
-1.727	-0.04195
-1.728	-0.04209
-1.729	-0.04232
-1.73	-0.04212
-1.731	-0.04211
-1.732	-0.04288
-1.733	-0.04372
-1.734	-0.04352
-1.735	-0.04389
-1.736	-0.04428
-1.737	-0.04432
-1.738	-0.04438
-1.739	-0.04442
-1.74	-0.04512
-1.741	-0.04535
-1.742	-0.04532
-1.743	-0.04563
-1.744	-0.04598
-1.745	-0.04577
-1.746	-0.04575
-1.747	-0.04627
-1.748	-0.04654
-1.749	-0.04674
-1.75	-0.04673
-1.751	-0.04683
-1.752	-0.04704
-1.753	-0.04732
-1.754	-0.04752
-1.755	-0.04763
-1.756	-0.04807
-1.757	-0.04838
-1.758	-0.04839
-1.759	-0.04845
-1.76	-0.0485
-1.761	-0.04921
-1.762	-0.05049
-1.763	-0.0508
-1.764	-0.05099
-1.765	-0.05106
-1.766	-0.05133
-1.767	-0.05158
-1.768	-0.05184
-1.769	-0.05241
-1.77	-0.05245
-1.771	-0.05249
-1.772	-0.05263
-1.773	-0.05283
-1.774	-0.05273
-1.775	-0.05294
-1.776	-0.05328
-1.777	-0.05369
-1.778	-0.05383
-1.779	-0.05384
-1.78	-0.05403
-1.781	-0.0545
-1.782	-0.05466
-1.783	-0.0546
-1.784	-0.05472
-1.785	-0.05486
-1.786	-0.05534
-1.787	-0.05571
-1.788	-0.056
-1.789	-0.05596
-1.79	-0.05631
-1.791	-0.05671
-1.792	-0.05682
-1.793	-0.05718
-1.794	-0.05738
-1.795	-0.05773
-1.796	-0.05901
-1.797	-0.05924
-1.798	-0.05955
-1.799	-0.05975
