# Supplementary material for: Two-dimensional mineral hydrogel-derived single atoms-anchored heterostructures for ultrastable hydrogen evolution
Source: Nat Commun. 2022 Oct 21;13:6249. doi: 10.1038/s41467-022-33725-8 (PMC9586971; doi:10.1038/s41467-022-33725-8)
Supplement: Supplementary file 3 — Source data [file 41467_2022_33725_MOESM3_ESM.zip › Supplementary data/Figure 4a_FeSAs@Mo-based-HNSs-4.9 Ohm.xlsx]

## Sheet: FeMoP-500-0.19X0.59cm-4.9Ohm
Nov. 1	2021 22:31:57
Linear Sweep Voltammetry
File: d:\my work\experiment data\mo\3 femop\her performance\20220721\femop-500-0.19x0.59cm-4.9ohm.csv
Data Source: Experiment
Instrument Model: CHI700E
Header:
Note:
Init E (V) = -1
Final E (V) = -2
Scan Rate (V/s) = 0.005
Sample Interval (V) = 0.001
Quiet Time (sec) = 2
Sensitivity (A/V) = 0.1
Potential/V	Current/A
-1	-0.002882
-1.001	-0.002759
-1.002	-0.002647
-1.003	-0.002551
-1.004	-0.002466
-1.005	-0.002385
-1.006	-0.002315
-1.007	-0.002254
-1.008	-0.002201
-1.009	-0.002151
-1.01	-0.002108
-1.011	-0.002069
-1.012	-0.002032
-1.013	-0.001999
-1.014	-0.001969
-1.015	-0.001942
-1.016	-0.001918
-1.017	-0.001895
-1.018	-0.001876
-1.019	-0.001857
-1.02	-0.001841
-1.021	-0.001827
-1.022	-0.001814
-1.023	-0.001803
-1.024	-0.001793
-1.025	-0.001785
-1.026	-0.001777
-1.027	-0.001773
-1.028	-0.001767
-1.029	-0.001765
-1.03	-0.001761
-1.031	-0.001758
-1.032	-0.001756
-1.033	-0.001756
-1.034	-0.001757
-1.035	-0.001759
-1.036	-0.00176
-1.037	-0.001764
-1.038	-0.001767
-1.039	-0.001771
-1.04	-0.001776
-1.041	-0.001786
-1.042	-0.001793
-1.043	-0.0018
-1.044	-0.001807
-1.045	-0.001812
-1.046	-0.00182
-1.047	-0.00183
-1.048	-0.00184
-1.049	-0.00185
-1.05	-0.001862
-1.051	-0.001873
-1.052	-0.001887
-1.053	-0.001899
-1.054	-0.001913
-1.055	-0.001928
-1.056	-0.001944
-1.057	-0.001959
-1.058	-0.001974
-1.059	-0.001993
-1.06	-0.002011
-1.061	-0.002029
-1.062	-0.00205
-1.063	-0.002071
-1.064	-0.00209
-1.065	-0.002112
-1.066	-0.002132
-1.067	-0.002154
-1.068	-0.002176
-1.069	-0.002198
-1.07	-0.00222
-1.071	-0.002241
-1.072	-0.002266
-1.073	-0.002292
-1.074	-0.002317
-1.075	-0.002345
-1.076	-0.002377
-1.077	-0.002409
-1.078	-0.002441
-1.079	-0.002472
-1.08	-0.002498
-1.081	-0.002529
-1.082	-0.00256
-1.083	-0.002602
-1.084	-0.002639
-1.085	-0.002673
-1.086	-0.002712
-1.087	-0.002754
-1.088	-0.002796
-1.089	-0.002836
-1.09	-0.002881
-1.091	-0.002926
-1.092	-0.002969
-1.093	-0.003022
-1.094	-0.003076
-1.095	-0.003138
-1.096	-0.003198
-1.097	-0.00325
-1.098	-0.003305
-1.099	-0.003366
-1.1	-0.003428
-1.101	-0.003485
-1.102	-0.003545
-1.103	-0.003607
-1.104	-0.003675
-1.105	-0.003744
-1.106	-0.003808
-1.107	-0.003878
-1.108	-0.003952
-1.109	-0.00403
-1.11	-0.004106
-1.111	-0.004176
-1.112	-0.004247
-1.113	-0.004329
-1.114	-0.004408
-1.115	-0.004493
-1.116	-0.004576
-1.117	-0.00466
-1.118	-0.004737
-1.119	-0.004809
-1.12	-0.004901
-1.121	-0.004992
-1.122	-0.005084
-1.123	-0.005169
-1.124	-0.00526
-1.125	-0.005361
-1.126	-0.005459
-1.127	-0.005557
-1.128	-0.005666
-1.129	-0.005769
-1.13	-0.005869
-1.131	-0.005982
-1.132	-0.006083
-1.133	-0.006192
-1.134	-0.006302
-1.135	-0.006413
-1.136	-0.006601
-1.137	-0.006779
-1.138	-0.006905
-1.139	-0.007024
-1.14	-0.00714
-1.141	-0.007252
-1.142	-0.007372
-1.143	-0.00749
-1.144	-0.007602
-1.145	-0.007719
-1.146	-0.007839
-1.147	-0.007953
-1.148	-0.00808
-1.149	-0.008203
-1.15	-0.00833
-1.151	-0.008468
-1.152	-0.008588
-1.153	-0.008712
-1.154	-0.00885
-1.155	-0.008978
-1.156	-0.009113
-1.157	-0.009223
-1.158	-0.009361
-1.159	-0.009482
-1.16	-0.009612
-1.161	-0.009748
-1.162	-0.009875
-1.163	-0.01
-1.164	-0.01013
-1.165	-0.01027
-1.166	-0.0104
-1.167	-0.01052
-1.168	-0.01064
-1.169	-0.01079
-1.17	-0.01094
-1.171	-0.01107
-1.172	-0.01122
-1.173	-0.01145
-1.174	-0.0116
-1.175	-0.01173
-1.176	-0.01186
-1.177	-0.012
-1.178	-0.01215
-1.179	-0.01234
-1.18	-0.01248
-1.181	-0.01263
-1.182	-0.01281
-1.183	-0.01303
-1.184	-0.01316
-1.185	-0.01329
-1.186	-0.01342
-1.187	-0.01357
-1.188	-0.01373
-1.189	-0.01387
-1.19	-0.01401
-1.191	-0.01416
-1.192	-0.0143
-1.193	-0.01444
-1.194	-0.01458
-1.195	-0.01471
-1.196	-0.01485
-1.197	-0.015
-1.198	-0.01515
-1.199	-0.01528
-1.2	-0.01541
-1.201	-0.01552
-1.202	-0.01566
-1.203	-0.01583
-1.204	-0.01597
-1.205	-0.01613
-1.206	-0.01626
-1.207	-0.01638
-1.208	-0.01653
-1.209	-0.01668
-1.21	-0.01682
-1.211	-0.01699
-1.212	-0.01719
-1.213	-0.01735
-1.214	-0.01749
-1.215	-0.01763
-1.216	-0.01778
-1.217	-0.01788
-1.218	-0.018
-1.219	-0.01817
-1.22	-0.0184
-1.221	-0.01878
-1.222	-0.01892
-1.223	-0.01909
-1.224	-0.0192
-1.225	-0.01937
-1.226	-0.01948
-1.227	-0.01963
-1.228	-0.0198
-1.229	-0.01993
-1.23	-0.02011
-1.231	-0.02025
-1.232	-0.02039
-1.233	-0.02058
-1.234	-0.02069
-1.235	-0.02081
-1.236	-0.02099
-1.237	-0.0211
-1.238	-0.02126
-1.239	-0.02145
-1.24	-0.02155
-1.241	-0.0217
-1.242	-0.02179
-1.243	-0.02194
-1.244	-0.02212
-1.245	-0.02222
-1.246	-0.02241
-1.247	-0.02253
-1.248	-0.02266
-1.249	-0.02285
-1.25	-0.02296
-1.251	-0.02314
-1.252	-0.02323
-1.253	-0.02339
-1.254	-0.02353
-1.255	-0.02365
-1.256	-0.02384
-1.257	-0.02416
-1.258	-0.02449
-1.259	-0.0246
-1.26	-0.0248
-1.261	-0.02495
-1.262	-0.02507
-1.263	-0.02524
-1.264	-0.02533
-1.265	-0.02551
-1.266	-0.02561
-1.267	-0.02582
-1.268	-0.02589
-1.269	-0.02604
-1.27	-0.02617
-1.271	-0.02634
-1.272	-0.02647
-1.273	-0.02657
-1.274	-0.02675
-1.275	-0.02687
-1.276	-0.02706
-1.277	-0.0272
-1.278	-0.02737
-1.279	-0.02753
-1.28	-0.0278
-1.281	-0.02792
-1.282	-0.02807
-1.283	-0.02817
-1.284	-0.02836
-1.285	-0.02845
-1.286	-0.02864
-1.287	-0.02876
-1.288	-0.02889
-1.289	-0.02903
-1.29	-0.02922
-1.291	-0.0294
-1.292	-0.02953
-1.293	-0.02961
-1.294	-0.02981
-1.295	-0.02999
-1.296	-0.03013
-1.297	-0.03024
-1.298	-0.03037
-1.299	-0.03048
-1.3	-0.03057
-1.301	-0.03075
-1.302	-0.03101
-1.303	-0.03132
-1.304	-0.03185
-1.305	-0.03203
-1.306	-0.03216
-1.307	-0.03232
-1.308	-0.03265
-1.309	-0.03296
-1.31	-0.03308
-1.311	-0.03318
-1.312	-0.03333
-1.313	-0.03352
-1.314	-0.03375
-1.315	-0.03386
-1.316	-0.03398
-1.317	-0.03413
-1.318	-0.03442
-1.319	-0.03457
-1.32	-0.03468
-1.321	-0.03475
-1.322	-0.03492
-1.323	-0.03507
-1.324	-0.03524
-1.325	-0.03544
-1.326	-0.03561
-1.327	-0.03575
-1.328	-0.03589
-1.329	-0.036
-1.33	-0.03621
-1.331	-0.03643
-1.332	-0.03659
-1.333	-0.03672
-1.334	-0.03683
-1.335	-0.03693
-1.336	-0.03697
-1.337	-0.03713
-1.338	-0.03734
-1.339	-0.03753
-1.34	-0.03773
-1.341	-0.03785
-1.342	-0.03798
-1.343	-0.03809
-1.344	-0.03835
-1.345	-0.03865
-1.346	-0.03897
-1.347	-0.03914
-1.348	-0.03928
-1.349	-0.03941
-1.35	-0.03957
-1.351	-0.03971
-1.352	-0.03986
-1.353	-0.04033
-1.354	-0.04081
-1.355	-0.04085
-1.356	-0.04103
-1.357	-0.04109
-1.358	-0.0412
-1.359	-0.04131
-1.36	-0.04131
-1.361	-0.04144
-1.362	-0.04164
-1.363	-0.04175
-1.364	-0.04186
-1.365	-0.04187
-1.366	-0.04191
-1.367	-0.04213
-1.368	-0.04225
-1.369	-0.04239
-1.37	-0.04259
-1.371	-0.04281
-1.372	-0.04308
-1.373	-0.04339
-1.374	-0.04362
-1.375	-0.04371
-1.376	-0.04386
-1.377	-0.04393
-1.378	-0.04397
-1.379	-0.04405
-1.38	-0.04417
-1.381	-0.04438
-1.382	-0.04444
-1.383	-0.04447
-1.384	-0.0447
-1.385	-0.04484
-1.386	-0.04484
-1.387	-0.04496
-1.388	-0.04519
-1.389	-0.04545
-1.39	-0.04555
-1.391	-0.04563
-1.392	-0.04577
-1.393	-0.04592
-1.394	-0.04618
-1.395	-0.04649
-1.396	-0.04658
-1.397	-0.04671
-1.398	-0.0468
-1.399	-0.04709
-1.4	-0.04793
-1.401	-0.04808
-1.402	-0.04819
-1.403	-0.04827
-1.404	-0.04893
-1.405	-0.04956
-1.406	-0.04965
-1.407	-0.04978
-1.408	-0.04985
-1.409	-0.04989
-1.41	-0.04996
-1.411	-0.05001
-1.412	-0.05028
-1.413	-0.05025
-1.414	-0.05046
-1.415	-0.05061
-1.416	-0.05072
-1.417	-0.05087
-1.418	-0.05092
-1.419	-0.05118
-1.42	-0.05156
-1.421	-0.05167
-1.422	-0.05172
-1.423	-0.05182
-1.424	-0.05194
-1.425	-0.0523
-1.426	-0.05244
-1.427	-0.05253
-1.428	-0.05263
-1.429	-0.05299
-1.43	-0.05318
-1.431	-0.0534
-1.432	-0.05364
-1.433	-0.05376
-1.434	-0.05389
-1.435	-0.05405
-1.436	-0.0542
-1.437	-0.05519
-1.438	-0.05555
-1.439	-0.05558
-1.44	-0.05559
-1.441	-0.0557
-1.442	-0.05581
-1.443	-0.05602
-1.444	-0.0565
-1.445	-0.0572
-1.446	-0.05728
-1.447	-0.05731
-1.448	-0.05736
-1.449	-0.05741
-1.45	-0.05742
-1.451	-0.05744
-1.452	-0.05777
-1.453	-0.05825
-1.454	-0.05831
-1.455	-0.05831
-1.456	-0.05834
-1.457	-0.05834
-1.458	-0.05844
-1.459	-0.05866
-1.46	-0.05862
-1.461	-0.05861
-1.462	-0.05866
-1.463	-0.0588
-1.464	-0.05904
-1.465	-0.05908
-1.466	-0.05913
-1.467	-0.05924
-1.468	-0.05938
-1.469	-0.05956
-1.47	-0.05974
-1.471	-0.05977
-1.472	-0.06034
-1.473	-0.06107
-1.474	-0.06118
-1.475	-0.06121
-1.476	-0.06134
-1.477	-0.06171
-1.478	-0.06188
-1.479	-0.06199
-1.48	-0.06208
-1.481	-0.06217
-1.482	-0.06224
-1.483	-0.06224
-1.484	-0.06234
-1.485	-0.06239
-1.486	-0.06242
-1.487	-0.06287
-1.488	-0.06325
-1.489	-0.06345
-1.49	-0.06345
-1.491	-0.06347
-1.492	-0.06354
-1.493	-0.06404
-1.494	-0.06466
-1.495	-0.065
-1.496	-0.06509
-1.497	-0.06504
-1.498	-0.06501
-1.499	-0.06541
-1.5	-0.06551
-1.501	-0.06554
-1.502	-0.0656
-1.503	-0.06572
-1.504	-0.06613
-1.505	-0.06662
-1.506	-0.06653
-1.507	-0.06659
-1.508	-0.06713
-1.509	-0.06819
-1.51	-0.06913
-1.511	-0.06933
-1.512	-0.06942
-1.513	-0.06952
-1.514	-0.06966
-1.515	-0.06974
-1.516	-0.06988
-1.517	-0.07018
-1.518	-0.07063
-1.519	-0.07091
-1.52	-0.07099
-1.521	-0.0712
-1.522	-0.07139
-1.523	-0.07174
-1.524	-0.07206
-1.525	-0.07256
-1.526	-0.07268
-1.527	-0.07276
-1.528	-0.07283
-1.529	-0.07291
-1.53	-0.07306
-1.531	-0.07338
-1.532	-0.07365
-1.533	-0.07373
-1.534	-0.07383
-1.535	-0.07385
-1.536	-0.07459
-1.537	-0.07502
-1.538	-0.07512
-1.539	-0.07515
-1.54	-0.07525
-1.541	-0.07526
-1.542	-0.07526
-1.543	-0.07521
-1.544	-0.07512
-1.545	-0.07534
-1.546	-0.07557
-1.547	-0.07563
-1.548	-0.07561
-1.549	-0.07569
-1.55	-0.07575
-1.551	-0.07575
-1.552	-0.07596
-1.553	-0.07594
-1.554	-0.07601
-1.555	-0.07603
-1.556	-0.07593
-1.557	-0.07603
-1.558	-0.07636
-1.559	-0.0773
-1.56	-0.07735
-1.561	-0.0774
-1.562	-0.0786
-1.563	-0.07901
-1.564	-0.07962
-1.565	-0.07961
-1.566	-0.0796
-1.567	-0.08039
-1.568	-0.08094
-1.569	-0.08086
-1.57	-0.08094
-1.571	-0.08089
-1.572	-0.08085
-1.573	-0.08078
-1.574	-0.08083
-1.575	-0.08078
-1.576	-0.08084
-1.577	-0.08137
-1.578	-0.08223
-1.579	-0.08269
-1.58	-0.0829
-1.581	-0.08316
-1.582	-0.08372
-1.583	-0.08398
-1.584	-0.08424
-1.585	-0.08426
-1.586	-0.0843
-1.587	-0.08438
-1.588	-0.08452
-1.589	-0.08475
-1.59	-0.08595
-1.591	-0.08612
-1.592	-0.08612
-1.593	-0.08617
-1.594	-0.08629
-1.595	-0.08634
-1.596	-0.08622
-1.597	-0.08615
-1.598	-0.08603
-1.599	-0.08606
-1.6	-0.08605
-1.601	-0.08604
-1.602	-0.08618
-1.603	-0.08642
-1.604	-0.08656
-1.605	-0.08669
-1.606	-0.08689
-1.607	-0.08699
-1.608	-0.08766
-1.609	-0.09021
-1.61	-0.0906
-1.611	-0.09041
-1.612	-0.09037
-1.613	-0.09043
-1.614	-0.09046
-1.615	-0.09068
-1.616	-0.09055
-1.617	-0.09036
-1.618	-0.0908
-1.619	-0.09099
-1.62	-0.09093
-1.621	-0.09085
-1.622	-0.09075
-1.623	-0.09076
-1.624	-0.09108
-1.625	-0.09164
-1.626	-0.0919
-1.627	-0.09205
-1.628	-0.09279
-1.629	-0.09374
-1.63	-0.09376
-1.631	-0.09366
-1.632	-0.09386
-1.633	-0.0945
-1.634	-0.09471
-1.635	-0.09456
-1.636	-0.09421
-1.637	-0.09388
-1.638	-0.09395
-1.639	-0.09403
-1.64	-0.09386
-1.641	-0.09365
-1.642	-0.09387
-1.643	-0.09385
-1.644	-0.09395
-1.645	-0.09383
-1.646	-0.09368
-1.647	-0.0938
-1.648	-0.09387
-1.649	-0.09398
-1.65	-0.09408
-1.651	-0.09514
-1.652	-0.09593
-1.653	-0.097
-1.654	-0.09704
-1.655	-0.0969
-1.656	-0.09676
-1.657	-0.0966
-1.658	-0.09656
-1.659	-0.09667
-1.66	-0.09648
-1.661	-0.09638
-1.662	-0.09692
-1.663	-0.09772
-1.664	-0.0982
-1.665	-0.09823
-1.666	-0.0982
-1.667	-0.09856
-1.668	-0.09885
-1.669	-0.09863
-1.67	-0.0986
-1.671	-0.09855
-1.672	-0.09889
-1.673	-0.09947
-1.674	-0.09939
-1.675	-0.09947
-1.676	-0.1003
-1.677	-0.1014
-1.678	-0.1019
-1.679	-0.1015
-1.68	-0.1013
-1.681	-0.1012
-1.682	-0.1012
-1.683	-0.1011
-1.684	-0.1009
-1.685	-0.1009
-1.686	-0.1008
-1.687	-0.1011
-1.688	-0.1025
-1.689	-0.1029
-1.69	-0.1028
-1.691	-0.1027
-1.692	-0.1028
-1.693	-0.1029
-1.694	-0.1031
-1.695	-0.1031
-1.696	-0.1033
-1.697	-0.1036
-1.698	-0.1035
-1.699	-0.1037
-1.7	-0.1044
-1.701	-0.1045
-1.702	-0.1044
-1.703	-0.1044
-1.704	-0.1044
-1.705	-0.1044
-1.706	-0.1043
-1.707	-0.1042
-1.708	-0.1039
-1.709	-0.1039
-1.71	-0.1051
-1.711	-0.1064
-1.712	-0.1071
-1.713	-0.1071
-1.714	-0.1066
-1.715	-0.1062
-1.716	-0.106
-1.717	-0.1062
-1.718	-0.1063
-1.719	-0.1068
-1.72	-0.1099
-1.721	-0.1108
-1.722	-0.1111
-1.723	-0.1116
-1.724	-0.1111
-1.725	-0.1109
-1.726	-0.1109
-1.727	-0.1109
-1.728	-0.1105
-1.729	-0.1104
-1.73	-0.1102
-1.731	-0.1099
-1.732	-0.1097
-1.733	-0.1104
-1.734	-0.1105
-1.735	-0.1102
-1.736	-0.1102
-1.737	-0.1103
-1.738	-0.11
-1.739	-0.1098
-1.74	-0.1097
-1.741	-0.1103
-1.742	-0.1104
-1.743	-0.1103
-1.744	-0.1104
-1.745	-0.1112
-1.746	-0.1121
-1.747	-0.112
-1.748	-0.112
-1.749	-0.1122
-1.75	-0.1122
-1.751	-0.1121
-1.752	-0.1117
-1.753	-0.1116
-1.754	-0.1116
-1.755	-0.1116
-1.756	-0.112
-1.757	-0.1132
-1.758	-0.1144
-1.759	-0.1144
-1.76	-0.1144
-1.761	-0.1144
-1.762	-0.1142
-1.763	-0.1139
-1.764	-0.1147
-1.765	-0.1159
-1.766	-0.1161
-1.767	-0.1155
-1.768	-0.1156
-1.769	-0.1159
-1.77	-0.1166
-1.771	-0.1166
-1.772	-0.1166
-1.773	-0.1169
-1.774	-0.1189
-1.775	-0.119
-1.776	-0.1186
-1.777	-0.1184
-1.778	-0.1187
-1.779	-0.1185
-1.78	-0.1188
-1.781	-0.1186
-1.782	-0.1185
-1.783	-0.1184
-1.784	-0.1181
-1.785	-0.1178
-1.786	-0.1178
-1.787	-0.1183
-1.788	-0.118
-1.789	-0.118
-1.79	-0.1183
-1.791	-0.1182
-1.792	-0.1179
-1.793	-0.118
-1.794	-0.1179
-1.795	-0.1179
-1.796	-0.1181
-1.797	-0.1184
-1.798	-0.119
-1.799	-0.1189
-1.8	-0.119
-1.801	-0.119
-1.802	-0.1186
-1.803	-0.1191
-1.804	-0.1197
-1.805	-0.1197
-1.806	-0.1206
-1.807	-0.1213
-1.808	-0.1212
-1.809	-0.1213
-1.81	-0.1229
-1.811	-0.1246
-1.812	-0.1258
-1.813	-0.1253
-1.814	-0.1252
-1.815	-0.125
-1.816	-0.1253
-1.817	-0.1263
-1.818	-0.1265
-1.819	-0.1272
-1.82	-0.1275
-1.821	-0.127
-1.822	-0.1264
-1.823	-0.1258
-1.824	-0.1256
-1.825	-0.1259
-1.826	-0.1258
-1.827	-0.1257
-1.828	-0.1262
-1.829	-0.1265
-1.83	-0.1263
-1.831	-0.1258
-1.832	-0.1257
-1.833	-0.1259
-1.834	-0.1263
-1.835	-0.1263
-1.836	-0.1271
-1.837	-0.1289
-1.838	-0.1299
-1.839	-0.1299
-1.84	-0.1297
-1.841	-0.1295
-1.842	-0.1298
-1.843	-0.1325
-1.844	-0.1322
-1.845	-0.1311
-1.846	-0.1311
-1.847	-0.1311
-1.848	-0.1307
-1.849	-0.1311
-1.85	-0.132
-1.851	-0.132
-1.852	-0.1315
-1.853	-0.1314
-1.854	-0.1331
-1.855	-0.1341
-1.856	-0.135
-1.857	-0.1347
-1.858	-0.1356
-1.859	-0.1358
-1.86	-0.137
-1.861	-0.1388
-1.862	-0.1381
-1.863	-0.1373
-1.864	-0.1369
-1.865	-0.1367
-1.866	-0.1364
-1.867	-0.1361
-1.868	-0.1357
-1.869	-0.1355
-1.87	-0.1355
-1.871	-0.1358
-1.872	-0.1367
-1.873	-0.1369
-1.874	-0.1366
-1.875	-0.136
-1.876	-0.1358
-1.877	-0.1362
-1.878	-0.1361
-1.879	-0.136
-1.88	-0.1359
-1.881	-0.1357
-1.882	-0.1361
-1.883	-0.1371
-1.884	-0.1369
-1.885	-0.1373
-1.886	-0.1394
-1.887	-0.139
-1.888	-0.1381
-1.889	-0.1382
-1.89	-0.1397
-1.891	-0.14
-1.892	-0.1394
-1.893	-0.1393
-1.894	-0.1395
-1.895	-0.139
-1.896	-0.1393
-1.897	-0.1396
-1.898	-0.1397
-1.899	-0.1403
-1.9	-0.1402
-1.901	-0.14
-1.902	-0.14
-1.903	-0.1418
-1.904	-0.1419
-1.905	-0.1433
-1.906	-0.1445
-1.907	-0.1439
-1.908	-0.144
-1.909	-0.1436
-1.91	-0.1432
-1.911	-0.1427
-1.912	-0.1429
-1.913	-0.1434
-1.914	-0.1437
-1.915	-0.1434
-1.916	-0.1435
-1.917	-0.1441
-1.918	-0.1447
-1.919	-0.1446
-1.92	-0.1441
-1.921	-0.1443
-1.922	-0.1444
-1.923	-0.1446
-1.924	-0.1447
-1.925	-0.1444
-1.926	-0.1442
-1.927	-0.1443
-1.928	-0.1449
-1.929	-0.1449
-1.93	-0.1453
-1.931	-0.1456
-1.932	-0.1458
-1.933	-0.1461
-1.934	-0.1461
-1.935	-0.1462
-1.936	-0.1471
-1.937	-0.1471
-1.938	-0.147
-1.939	-0.1466
-1.94	-0.1467
-1.941	-0.1477
-1.942	-0.1537
-1.943	-0.1554
-1.944	-0.1552
-1.945	-0.1558
-1.946	-0.1571
-1.947	-0.1571
-1.948	-0.157
-1.949	-0.1567
-1.95	-0.1564
-1.951	-0.1561
-1.952	-0.1561
-1.953	-0.1559
-1.954	-0.1581
-1.955	-0.1586
-1.956	-0.1577
-1.957	-0.1569
-1.958	-0.1571
-1.959	-0.1568
-1.96	-0.1569
-1.961	-0.1574
-1.962	-0.1566
-1.963	-0.156
-1.964	-0.1563
-1.965	-0.1561
-1.966	-0.1563
-1.967	-0.1564
-1.968	-0.1569
-1.969	-0.1566
-1.97	-0.1561
-1.971	-0.156
-1.972	-0.1562
-1.973	-0.1565
-1.974	-0.1568
-1.975	-0.1574
-1.976	-0.1582
-1.977	-0.1593
-1.978	-0.1591
-1.979	-0.159
-1.98	-0.1581
-1.981	-0.1581
-1.982	-0.1592
-1.983	-0.1589
-1.984	-0.1583
-1.985	-0.1582
-1.986	-0.1591
-1.987	-0.1594
-1.988	-0.1597
-1.989	-0.1599
-1.99	-0.1594
-1.991	-0.1599
-1.992	-0.1598
-1.993	-0.1592
-1.994	-0.159
-1.995	-0.1587
-1.996	-0.1591
-1.997	-0.1595
-1.998	-0.1609
-1.999	-0.1618
