# Supplementary material for: Two-dimensional mineral hydrogel-derived single atoms-anchored heterostructures for ultrastable hydrogen evolution
Source: Nat Commun. 2022 Oct 21;13:6249. doi: 10.1038/s41467-022-33725-8 (PMC9586971; doi:10.1038/s41467-022-33725-8)
Supplement: Supplementary file 3 — Source data [file 41467_2022_33725_MOESM3_ESM.zip › Supplementary data/Figure 4g_FeSAs@Mo-based-HNSs-0.2X0.5cm-5 Ohm-stability section 1.xlsx]

## Sheet: FeMoP-0.2X0.5cm-200mA-5 Ohm-1
2022-06-30	2022 10:26:09
Multi-Current Steps
File: d:\my work\experiment data\mo\3 femop\her performance\20220720\femop-0.2x0.5cm-200ma-5 ohm-1.csv
Data Source: Experiment
Instrument Model: CHI760E
Header:
Note:
i1 (V) = -0.02
T1 (s) = 1e+5
i2 (V) = -0.02
T2 (s) = 1e+5
Cycle = 10
Sample Interval (s) = 8.192
Time/sec	Potential/V
8.192	-1.09704
16.384	-1.09804
24.58	-1.09904
32.76	-1.09904
40.96	-1.10004
49.16	-1.09904
57.34	-1.09904
65.54	-1.09904
73.72	-1.10004
81.92	-1.10004
90.12	-1.10104
98.3	-1.10004
106.5	-1.10004
114.68	-1.09804
122.88	-1.09904
131.08	-1.09904
139.26	-1.09904
147.46	-1.09904
155.64	-1.09904
163.84	-1.09904
172.04	-1.10004
180.22	-1.10004
188.42	-1.10004
196.6	-1.10004
204.8	-1.10104
213	-1.10104
221.2	-1.09904
229.4	-1.09904
237.6	-1.09904
245.8	-1.10004
254	-1.10004
262.2	-1.09904
270.4	-1.10004
278.6	-1.10004
286.8	-1.10004
295	-1.10004
303.2	-1.10104
311.2	-1.10104
319.4	-1.10104
327.6	-1.10204
335.8	-1.09904
344	-1.10004
352.2	-1.10004
360.4	-1.10004
368.6	-1.10004
376.8	-1.10004
385	-1.10004
393.2	-1.10104
401.4	-1.10104
409.6	-1.10104
417.8	-1.10104
426	-1.10104
434.2	-1.10104
442.4	-1.09904
450.6	-1.09904
458.8	-1.09904
467	-1.09904
475.2	-1.10004
483.4	-1.10004
491.6	-1.10004
499.8	-1.10004
508	-1.10004
516	-1.10104
524.2	-1.10104
532.4	-1.10104
540.6	-1.10104
548.8	-1.09804
557	-1.09904
565.2	-1.09904
573.4	-1.09904
581.6	-1.10004
589.8	-1.10004
598	-1.10004
606.2	-1.10004
614.4	-1.10104
622.6	-1.10004
630.8	-1.10004
639	-1.10104
647.2	-1.10104
655.4	-1.09904
663.6	-1.09904
671.8	-1.09904
680	-1.09904
688.2	-1.09904
696.4	-1.09904
704.6	-1.10004
712.8	-1.10004
720.8	-1.10004
729	-1.09904
737.2	-1.10004
745.4	-1.10004
753.6	-1.10104
761.8	-1.10004
770	-1.09904
778.2	-1.09904
786.4	-1.09904
794.6	-1.09904
802.8	-1.09904
811	-1.09904
819.2	-1.10004
827.4	-1.10004
835.6	-1.09904
843.8	-1.09904
852	-1.10004
860.2	-1.10104
868.4	-1.10004
876.6	-1.09804
884.8	-1.09804
893	-1.09904
901.2	-1.09804
909.4	-1.09904
917.6	-1.09904
925.6	-1.09904
933.8	-1.09904
942	-1.10004
950.2	-1.10004
958.4	-1.10104
966.6	-1.10004
974.8	-1.10104
983	-1.09804
991.2	-1.09904
999.4	-1.09904
1007.6	-1.09904
1015.8	-1.10004
1024	-1.10004
1032.2	-1.09904
1040.4	-1.10004
1048.6	-1.10004
1056.8	-1.09904
1065	-1.09904
1073.2	-1.10104
1081.4	-1.10004
1089.6	-1.09804
1097.8	-1.09904
1106	-1.09904
1114.2	-1.09804
1122.4	-1.09904
1130.4	-1.10004
1138.6	-1.10004
1146.8	-1.09904
1155	-1.09904
1163.2	-1.09904
1171.4	-1.10004
1179.6	-1.10004
1187.8	-1.09904
1196	-1.10004
1204.2	-1.09804
1212.4	-1.09904
1220.6	-1.09804
1228.8	-1.10004
1237	-1.10004
1245.2	-1.10004
1253.4	-1.09904
1261.6	-1.09904
1269.8	-1.10004
1278	-1.10004
1286.2	-1.10004
1294.4	-1.10004
1302.6	-1.10104
1310.8	-1.09804
1319	-1.09904
1327.2	-1.09804
1335.2	-1.09904
1343.4	-1.09904
1351.6	-1.10004
1359.8	-1.09904
1368	-1.10004
1376.2	-1.09904
1384.4	-1.10004
1392.6	-1.10104
1400.8	-1.10104
1409	-1.10104
1417.2	-1.09904
1425.4	-1.09904
1433.6	-1.10004
1441.8	-1.09904
1450	-1.10004
1458.2	-1.10004
1466.4	-1.10004
1474.6	-1.10104
1482.8	-1.10104
1491	-1.10104
1499.2	-1.10104
1507.4	-1.10104
1515.6	-1.10104
1523.8	-1.09904
1532	-1.10004
1540	-1.10004
1548.2	-1.10004
1556.4	-1.09904
1564.6	-1.10004
1572.8	-1.10004
1581	-1.10004
1589.2	-1.10004
1597.4	-1.10104
1605.6	-1.10104
1613.8	-1.10004
1622	-1.10104
1630.2	-1.09904
1638.4	-1.10004
1646.6	-1.10004
1654.8	-1.10004
1663	-1.10104
1671.2	-1.10104
1679.4	-1.10104
1687.6	-1.10104
1695.8	-1.10104
1704	-1.10104
1712.2	-1.10104
1720.4	-1.10104
1728.6	-1.10204
1736.8	-1.10204
1744.8	-1.09904
1753	-1.10004
1761.2	-1.10004
1769.4	-1.10004
1777.6	-1.10004
1785.8	-1.10004
1794	-1.10004
1802.2	-1.10004
1810.4	-1.10104
1818.6	-1.10104
1826.8	-1.10104
1835	-1.10104
1843.2	-1.10104
1851.4	-1.09904
1859.6	-1.09904
1867.8	-1.10004
1876	-1.10004
1884.2	-1.10104
1892.4	-1.10004
1900.6	-1.09904
1908.8	-1.10004
1917	-1.10004
1925.2	-1.10104
1933.4	-1.10004
1941.6	-1.10104
1949.6	-1.10104
1957.8	-1.09904
1966	-1.09804
1974.2	-1.09904
1982.4	-1.10004
1990.6	-1.10004
1998.8	-1.10004
2008	-1.10004
2016	-1.10004
2024	-1.10004
2032	-1.10104
2040	-1.10104
2048	-1.10004
2056	-1.10104
2064	-1.09904
2072	-1.09904
2080	-1.10004
2088	-1.09904
2098	-1.09904
2106	-1.09904
2114	-1.10004
2122	-1.10004
2130	-1.10004
2138	-1.10004
2146	-1.10004
2154	-1.10104
2162	-1.10104
2170	-1.10104
2180	-1.09904
2188	-1.09904
2196	-1.10004
2204	-1.09904
2212	-1.10004
2220	-1.10004
2228	-1.10004
2236	-1.10004
2244	-1.09904
2252	-1.10004
2260	-1.10104
2270	-1.10104
2278	-1.10004
2286	-1.09904
2294	-1.09904
2302	-1.10004
2310	-1.09904
2318	-1.10004
2326	-1.09904
2334	-1.09904
2342	-1.09904
2352	-1.10004
2360	-1.10004
2368	-1.09904
2376	-1.10104
2384	-1.10204
2392	-1.09904
2400	-1.10004
2408	-1.10004
2416	-1.10004
2424	-1.10004
2434	-1.10104
2442	-1.10004
2450	-1.10104
2458	-1.10104
2466	-1.10004
2474	-1.10104
2482	-1.10104
2490	-1.10204
2498	-1.09904
2506	-1.09904
2514	-1.10004
2524	-1.10004
2532	-1.10004
2540	-1.10004
2548	-1.10104
2556	-1.10104
2564	-1.10104
2572	-1.10104
2580	-1.10104
2588	-1.10104
2596	-1.10104
2606	-1.10204
2614	-1.09904
2622	-1.10004
2630	-1.10004
2638	-1.10004
2646	-1.10004
2654	-1.10004
2662	-1.10004
2670	-1.10104
2678	-1.10104
2686	-1.10104
2696	-1.10104
2704	-1.10204
2712	-1.10204
2720	-1.09904
2728	-1.09904
2736	-1.09904
2744	-1.10004
2752	-1.10004
2760	-1.10004
2768	-1.10004
2778	-1.10004
2786	-1.10104
2794	-1.10104
2802	-1.10104
2810	-1.10104
2818	-1.10104
2826	-1.09904
2834	-1.09904
2842	-1.10004
2850	-1.10004
2860	-1.10004
2868	-1.10004
2876	-1.10004
2884	-1.10004
2892	-1.10104
2900	-1.10104
2908	-1.10104
2916	-1.10104
2924	-1.10104
2932	-1.09904
2940	-1.09904
2950	-1.10004
2958	-1.09904
2966	-1.10004
2974	-1.10004
2982	-1.10004
2990	-1.10004
2998	-1.10004
3006	-1.09904
3014	-1.10004
3022	-1.10004
3032	-1.10104
3040	-1.10204
3048	-1.09904
3056	-1.10004
3064	-1.09904
3072	-1.09804
3080	-1.09904
3088	-1.09904
3096	-1.10004
3104	-1.10004
3112	-1.10004
3122	-1.10004
3130	-1.10004
3138	-1.10104
3146	-1.10104
3154	-1.09904
3162	-1.09904
3170	-1.10004
3178	-1.10004
3186	-1.10004
3194	-1.10004
3204	-1.10004
3212	-1.10004
3220	-1.09904
3228	-1.10004
3236	-1.10004
3244	-1.10004
3252	-1.10104
3260	-1.09804
3268	-1.09904
3276	-1.09904
3284	-1.10004
3294	-1.10004
3302	-1.10104
3310	-1.10104
3318	-1.10004
3326	-1.10004
3334	-1.10104
3342	-1.10104
3350	-1.10104
3358	-1.10104
3366	-1.10204
3376	-1.10004
3384	-1.09904
3392	-1.10004
3400	-1.10004
3408	-1.10004
3416	-1.10004
3424	-1.10104
3432	-1.10004
3440	-1.10104
3448	-1.10104
3458	-1.10104
3466	-1.10204
3474	-1.10204
3482	-1.10004
3490	-1.10004
3498	-1.10004
3506	-1.10004
3514	-1.10104
3522	-1.10104
3530	-1.10104
3538	-1.10104
3548	-1.10104
3556	-1.10104
3564	-1.10104
3572	-1.10204
3580	-1.10104
3588	-1.10204
3596	-1.09904
3604	-1.09904
3612	-1.10004
3620	-1.10004
3630	-1.10004
3638	-1.10104
3646	-1.10004
3654	-1.10104
3662	-1.10104
3670	-1.10104
3678	-1.10104
3686	-1.10104
3694	-1.10204
3702	-1.09904
3710	-1.10004
3720	-1.10004
3728	-1.10004
3736	-1.10004
3744	-1.10004
3752	-1.10104
3760	-1.10004
3768	-1.10104
3776	-1.10104
3784	-1.10104
3792	-1.10104
3802	-1.10204
3810	-1.10004
3818	-1.09904
3826	-1.09904
3834	-1.10004
3842	-1.10004
3850	-1.10104
3858	-1.10104
3866	-1.10004
3874	-1.10104
3882	-1.10104
3892	-1.10104
3900	-1.10104
3908	-1.10104
3916	-1.10004
3924	-1.09804
3932	-1.09904
3940	-1.09904
3948	-1.09904
3956	-1.09904
3964	-1.10004
3974	-1.10004
3982	-1.10004
3990	-1.09904
3998	-1.10004
4006	-1.10104
4014	-1.10104
4022	-1.10104
4030	-1.09904
4038	-1.09904
4046	-1.09904
4056	-1.10004
4064	-1.10004
4072	-1.10004
4080	-1.10004
4088	-1.10004
4096	-1.10004
4104	-1.10004
4112	-1.10104
4120	-1.10104
4128	-1.10004
4136	-1.09804
4146	-1.09904
4154	-1.10004
4162	-1.10004
4170	-1.10004
4178	-1.10104
4186	-1.10104
4194	-1.10104
4202	-1.10104
4210	-1.10104
4218	-1.10204
4228	-1.10204
4236	-1.10204
4244	-1.10204
4252	-1.10004
4260	-1.10004
4268	-1.10104
4276	-1.10104
4284	-1.10104
4292	-1.10104
4300	-1.10104
4308	-1.10104
4318	-1.10104
4326	-1.10204
4334	-1.10104
4342	-1.10104
4350	-1.10104
4358	-1.09904
4366	-1.10004
4374	-1.09904
4382	-1.10004
4390	-1.10004
4400	-1.10004
4408	-1.10004
4416	-1.10004
4424	-1.10004
4432	-1.10104
4440	-1.10104
4448	-1.10204
4456	-1.10104
4464	-1.09904
4472	-1.10004
4480	-1.10004
4490	-1.10004
4498	-1.10004
4506	-1.10104
4514	-1.10004
4522	-1.10004
4530	-1.10004
4538	-1.10104
4546	-1.10104
4554	-1.10104
4562	-1.10104
4572	-1.10104
4580	-1.09904
4588	-1.10004
4596	-1.09904
4604	-1.10004
4612	-1.10004
4620	-1.10004
4628	-1.10004
4636	-1.10004
4644	-1.10004
4654	-1.10104
4662	-1.10104
4670	-1.10104
4678	-1.10204
4686	-1.10004
4694	-1.09904
4702	-1.10004
4710	-1.10004
4718	-1.10104
4726	-1.10004
4734	-1.10004
4744	-1.10104
4752	-1.10104
4760	-1.10004
4768	-1.10204
4776	-1.10104
4784	-1.10204
4792	-1.10204
4800	-1.10004
4808	-1.10004
4816	-1.10004
4826	-1.09904
4834	-1.09904
4842	-1.10004
4850	-1.10004
4858	-1.10104
4866	-1.10204
4874	-1.10104
4882	-1.10004
4890	-1.10104
4898	-1.10204
4906	-1.10004
4916	-1.10004
4924	-1.10004
4932	-1.10004
4940	-1.10004
4948	-1.10004
4956	-1.10004
4964	-1.10104
4972	-1.10104
4980	-1.10204
4988	-1.10204
4998	-1.10204
5006	-1.10204
5014	-1.10304
5022	-1.10004
5030	-1.10004
5038	-1.10104
5046	-1.10104
5054	-1.10104
5062	-1.10104
5070	-1.10104
5080	-1.10104
5088	-1.10104
5096	-1.10204
5104	-1.10204
5112	-1.10204
5120	-1.10304
5128	-1.10004
5136	-1.10004
5144	-1.10004
5152	-1.10004
5160	-1.10104
5170	-1.10104
5178	-1.10104
5186	-1.10204
5194	-1.10104
5202	-1.10104
5210	-1.10004
5218	-1.10104
5226	-1.10104
5234	-1.09804
5242	-1.09904
5252	-1.09904
5260	-1.09904
5268	-1.09904
5276	-1.10004
5284	-1.10004
5292	-1.10004
5300	-1.10004
5308	-1.10104
5316	-1.10104
5324	-1.10104
5332	-1.10004
5342	-1.10204
5350	-1.10004
5358	-1.10004
5366	-1.10004
5374	-1.10004
5382	-1.10104
5390	-1.10104
5398	-1.10104
5406	-1.10104
5414	-1.10104
5424	-1.10104
5432	-1.10204
5440	-1.10204
5448	-1.10204
5456	-1.10004
5464	-1.10104
5472	-1.10004
5480	-1.10004
5488	-1.10104
5496	-1.10104
5504	-1.10004
5514	-1.10104
5522	-1.10104
5530	-1.10104
5538	-1.10104
5546	-1.10104
5554	-1.10204
5562	-1.10204
5570	-1.09904
5578	-1.10004
5586	-1.10004
5596	-1.10104
5604	-1.10104
5612	-1.10004
5620	-1.10004
5628	-1.10104
5636	-1.10004
5644	-1.10104
5652	-1.10104
5660	-1.10104
5668	-1.10204
5678	-1.09904
5686	-1.10004
5694	-1.10004
5702	-1.10004
5710	-1.10004
5718	-1.10004
5726	-1.10004
5734	-1.10104
5742	-1.10004
5750	-1.10104
5758	-1.10004
5768	-1.10104
5776	-1.10104
5784	-1.10204
5792	-1.10004
5800	-1.10004
5808	-1.10104
5816	-1.10104
5824	-1.10104
5832	-1.10104
5840	-1.10104
5850	-1.10104
5858	-1.10104
5866	-1.10004
5874	-1.10104
5882	-1.10104
5890	-1.10204
5898	-1.10004
5906	-1.10004
5914	-1.10004
5922	-1.10104
5930	-1.10104
5940	-1.10104
5948	-1.10104
5956	-1.10204
5964	-1.10204
5972	-1.10104
5980	-1.10204
5988	-1.10204
5996	-1.10304
6004	-1.10304
6012	-1.10004
6022	-1.10104
6030	-1.10104
6038	-1.10004
6046	-1.10004
6054	-1.10004
6062	-1.10104
6070	-1.10104
6078	-1.10104
6086	-1.10104
6094	-1.10204
6102	-1.10204
6112	-1.10204
6120	-1.09904
6128	-1.10104
6136	-1.10104
6144	-1.10104
6152	-1.10104
6160	-1.10104
6168	-1.10104
6176	-1.10104
6184	-1.10204
6194	-1.10204
6202	-1.10204
6210	-1.10204
6218	-1.10304
6226	-1.10304
6234	-1.10004
6242	-1.10004
6250	-1.10004
6258	-1.10104
6266	-1.10104
6276	-1.10104
6284	-1.10204
6292	-1.10204
6300	-1.10104
6308	-1.10204
6316	-1.10204
6324	-1.10204
6332	-1.10204
6340	-1.10004
6348	-1.10004
6356	-1.10004
6366	-1.10004
6374	-1.10104
6382	-1.10104
6390	-1.10104
6398	-1.10104
6406	-1.10104
6414	-1.10204
6422	-1.10104
6430	-1.10204
6438	-1.10204
6448	-1.10304
6456	-1.10104
6464	-1.10104
6472	-1.10104
6480	-1.10104
6488	-1.10004
6496	-1.10104
6504	-1.10104
6512	-1.10104
6520	-1.10204
6528	-1.10104
6538	-1.10104
6546	-1.10204
6554	-1.10204
6562	-1.10004
6570	-1.10004
6578	-1.10104
6586	-1.10104
6594	-1.10104
6602	-1.10104
6610	-1.10104
6620	-1.10104
6628	-1.10104
6636	-1.10104
6644	-1.10104
6652	-1.10104
6660	-1.10204
6668	-1.09904
6676	-1.10004
6684	-1.10004
6692	-1.10104
6700	-1.10104
6710	-1.10104
6718	-1.10104
6726	-1.10104
6734	-1.10104
6742	-1.10204
6750	-1.10204
6758	-1.10104
6766	-1.10204
6774	-1.10304
6782	-1.10004
6792	-1.10104
6800	-1.10104
6808	-1.10104
6816	-1.10004
6824	-1.10004
6832	-1.10104
6840	-1.10104
6848	-1.10204
6856	-1.10204
6864	-1.10204
6874	-1.10204
6882	-1.10304
6890	-1.10204
6898	-1.10004
6906	-1.10104
6914	-1.10104
6922	-1.10204
6930	-1.10104
6938	-1.10104
6946	-1.10104
6954	-1.10104
6964	-1.10204
6972	-1.10104
6980	-1.10204
6988	-1.10204
6996	-1.10204
7004	-1.10004
7012	-1.10104
7020	-1.10204
7028	-1.10204
7036	-1.10204
7046	-1.10204
7054	-1.10204
7062	-1.10204
7070	-1.10204
7078	-1.10204
7086	-1.10304
7094	-1.10304
7102	-1.10304
7110	-1.10304
7118	-1.10104
7126	-1.10104
7136	-1.10104
7144	-1.10104
7152	-1.10204
7160	-1.10104
7168	-1.10204
7176	-1.10204
7184	-1.10204
7192	-1.10204
7200	-1.10304
7208	-1.10204
7218	-1.10204
7226	-1.10004
7234	-1.10004
7242	-1.10004
7250	-1.10004
7258	-1.10104
7266	-1.10104
7274	-1.10104
7282	-1.10104
7290	-1.10204
7300	-1.10204
7308	-1.10104
7316	-1.10204
7324	-1.10204
7332	-1.10304
7340	-1.10104
7348	-1.10104
7356	-1.10104
7364	-1.10204
7372	-1.10104
7380	-1.10104
7390	-1.10104
7398	-1.10104
7406	-1.10204
7414	-1.10204
7422	-1.10204
7430	-1.10304
7438	-1.10304
7446	-1.10104
7454	-1.10104
7462	-1.10004
7472	-1.10104
7480	-1.10104
7488	-1.10104
7496	-1.10104
7504	-1.10104
7512	-1.10204
7520	-1.10204
7528	-1.10204
7536	-1.10204
7544	-1.10304
7552	-1.10104
7562	-1.10204
7570	-1.10004
7578	-1.10104
7586	-1.10104
7594	-1.10204
7602	-1.10104
7610	-1.10104
7618	-1.10204
7626	-1.10204
7634	-1.10204
7644	-1.10304
7652	-1.10304
7660	-1.10404
7668	-1.10104
7676	-1.10104
7684	-1.10104
7692	-1.10204
7700	-1.10204
7708	-1.10204
7716	-1.10204
7724	-1.10204
7734	-1.10304
7742	-1.10304
7750	-1.10304
7758	-1.10304
7766	-1.10304
7774	-1.10104
7782	-1.10104
7790	-1.10104
7798	-1.10204
7806	-1.10204
7816	-1.10304
7824	-1.10204
7832	-1.10304
7840	-1.10204
7848	-1.10204
7856	-1.10104
7864	-1.10204
7872	-1.10204
7880	-1.10204
7888	-1.10004
7898	-1.10004
7906	-1.10004
7914	-1.10104
7922	-1.10104
7930	-1.10104
7938	-1.10104
7946	-1.10104
7954	-1.10104
7962	-1.10104
7970	-1.10104
7978	-1.10204
7988	-1.10204
7996	-1.10004
8004	-1.10004
8012	-1.10004
8020	-1.10104
8028	-1.10104
8036	-1.10104
8044	-1.10104
8052	-1.10104
8060	-1.10104
8070	-1.10104
8078	-1.10104
8086	-1.10104
8094	-1.10204
8102	-1.10304
8110	-1.10004
8118	-1.10104
8126	-1.10104
8134	-1.10104
8142	-1.10104
8150	-1.10104
8160	-1.10204
8168	-1.10204
8176	-1.10104
8184	-1.10104
8192	-1.10204
8200	-1.10304
8208	-1.10304
8216	-1.10004
8224	-1.10004
8232	-1.10104
8242	-1.10204
8250	-1.10204
8258	-1.10204
8266	-1.10204
8274	-1.10204
8282	-1.10204
8290	-1.10204
8298	-1.10104
8306	-1.10204
8314	-1.10304
8324	-1.10304
8332	-1.10104
8340	-1.10104
8348	-1.10204
8356	-1.10204
8364	-1.10204
8372	-1.10204
8380	-1.10204
8388	-1.10304
8396	-1.10304
8404	-1.10304
8414	-1.10204
8422	-1.10204
8430	-1.10304
8438	-1.10104
8446	-1.10104
8454	-1.10104
8462	-1.10104
8470	-1.10104
8478	-1.10104
8486	-1.10204
8496	-1.10204
8504	-1.10204
8512	-1.10204
8520	-1.10204
8528	-1.10204
8536	-1.10304
8544	-1.10104
8552	-1.10104
8560	-1.10104
8568	-1.10104
8576	-1.10104
8586	-1.10104
8594	-1.10204
8602	-1.10104
8610	-1.10104
8618	-1.10104
8626	-1.10204
8634	-1.10204
8642	-1.10204
8650	-1.10304
8658	-1.10004
8668	-1.10004
8676	-1.10104
8684	-1.10104
8692	-1.10004
8700	-1.10104
8708	-1.10104
8716	-1.10104
8724	-1.10104
8732	-1.10104
8740	-1.10304
8750	-1.10304
8758	-1.10304
8766	-1.10004
8774	-1.10004
8782	-1.10104
8790	-1.10104
8798	-1.10104
8806	-1.10104
8814	-1.10104
8822	-1.10204
8830	-1.10204
8840	-1.10204
8848	-1.10204
8856	-1.10204
8864	-1.10304
8872	-1.10304
8880	-1.10104
8888	-1.10104
8896	-1.10104
8904	-1.10104
8912	-1.10104
8922	-1.10104
8930	-1.10104
8938	-1.10204
8946	-1.10104
8954	-1.10204
8962	-1.10204
8970	-1.10204
8978	-1.10304
8986	-1.10304
8994	-1.10104
9002	-1.10204
9012	-1.10104
9020	-1.10204
9028	-1.10104
9036	-1.10204
9044	-1.10104
9052	-1.10204
9060	-1.10204
9068	-1.10204
9076	-1.10204
9084	-1.10304
9094	-1.10304
9102	-1.10004
9110	-1.10004
9118	-1.10204
9126	-1.10104
9134	-1.10104
9142	-1.10204
9150	-1.10204
9158	-1.10204
9166	-1.10204
9176	-1.10204
9184	-1.10204
9192	-1.10304
9200	-1.10304
9208	-1.10004
9216	-1.10104
9224	-1.10104
9232	-1.10104
9240	-1.10104
9248	-1.10204
9256	-1.10204
9266	-1.10204
9274	-1.10204
9282	-1.10204
9290	-1.10204
9298	-1.10204
9306	-1.10304
9314	-1.10304
9322	-1.10004
9330	-1.10104
9338	-1.10104
9348	-1.10104
9356	-1.10104
9364	-1.10104
9372	-1.10104
9380	-1.10104
9388	-1.10104
9396	-1.10004
9404	-1.10304
9412	-1.10204
9420	-1.10304
9428	-1.10104
9438	-1.10104
9446	-1.10204
9454	-1.10204
9462	-1.10104
9470	-1.10204
9478	-1.10204
9486	-1.10204
9494	-1.10304
9502	-1.10204
9510	-1.10204
9520	-1.10204
9528	-1.10304
9536	-1.10304
9544	-1.10104
9552	-1.10104
9560	-1.10104
9568	-1.10104
9576	-1.10204
9584	-1.10204
9592	-1.10304
9602	-1.10304
9610	-1.10104
9618	-1.10204
9626	-1.10204
9634	-1.10204
9642	-1.10304
9650	-1.10104
9658	-1.10104
9666	-1.10104
9674	-1.10204
9682	-1.10104
9692	-1.10204
9700	-1.10104
9708	-1.10204
9716	-1.10204
9724	-1.10204
9732	-1.10304
9740	-1.10204
9748	-1.10304
9756	-1.10304
9764	-1.10104
9774	-1.10204
9782	-1.10204
9790	-1.10204
9798	-1.10204
9806	-1.10204
9814	-1.10304
9822	-1.10304
9830	-1.10304
9838	-1.10304
9846	-1.10304
9854	-1.10404
9864	-1.10404
9872	-1.10104
9880	-1.10204
9888	-1.10204
9896	-1.10204
9904	-1.10204
9912	-1.10204
9920	-1.10204
9928	-1.10204
9936	-1.10204
9946	-1.10204
9954	-1.10304
9962	-1.10304
9970	-1.10304
9978	-1.10104
9986	-1.10104
9994	-1.10104
10002	-1.10104
10010	-1.10204
10018	-1.10104
10028	-1.10204
10036	-1.10204
10044	-1.10304
10052	-1.10204
10060	-1.10304
10068	-1.10304
10076	-1.10304
10084	-1.10404
10092	-1.10204
10100	-1.10104
10108	-1.10204
10118	-1.10104
10126	-1.10104
10134	-1.10204
10142	-1.10204
10150	-1.10104
10158	-1.10204
10166	-1.10204
10174	-1.10204
10182	-1.10204
10190	-1.10304
10200	-1.10004
10208	-1.10104
10216	-1.10204
10224	-1.10204
10232	-1.10104
10240	-1.10204
10248	-1.10204
10256	-1.10304
10264	-1.10204
10272	-1.10304
10280	-1.10204
10290	-1.10304
10298	-1.10304
10306	-1.10204
10314	-1.10104
10322	-1.10004
10330	-1.10104
10338	-1.10104
10346	-1.10104
10354	-1.10104
10362	-1.10204
10372	-1.10204
10380	-1.10104
10388	-1.10304
10396	-1.10204
10404	-1.10304
10412	-1.10304
10420	-1.10204
10428	-1.10204
10436	-1.10204
10444	-1.10204
10454	-1.10204
10462	-1.10204
10470	-1.10204
10478	-1.10204
10486	-1.10204
10494	-1.10304
10502	-1.10304
10510	-1.10304
10518	-1.10304
10526	-1.10404
10534	-1.10204
10544	-1.10204
10552	-1.10204
10560	-1.10204
10568	-1.10204
10576	-1.10204
10584	-1.10204
10592	-1.10304
10600	-1.10204
10608	-1.10304
10616	-1.10304
10626	-1.10404
10634	-1.10304
10642	-1.10204
10650	-1.10204
10658	-1.10104
10666	-1.10204
10674	-1.10204
10682	-1.10204
10690	-1.10204
10698	-1.10204
10706	-1.10204
10716	-1.10304
10724	-1.10304
10732	-1.10304
10740	-1.10304
10748	-1.10304
10756	-1.10104
10764	-1.10204
10772	-1.10104
10780	-1.10204
10788	-1.10204
10798	-1.10204
10806	-1.10204
10814	-1.10204
10822	-1.10204
10830	-1.10304
10838	-1.10204
10846	-1.10204
10854	-1.10204
10862	-1.10504
10870	-1.10204
10880	-1.10204
10888	-1.10204
10896	-1.10204
10904	-1.10304
10912	-1.10304
10920	-1.10304
10928	-1.10304
10936	-1.10304
10944	-1.10304
10952	-1.10304
10960	-1.10304
10970	-1.10304
10978	-1.10104
10986	-1.10104
10994	-1.10104
11002	-1.10204
11010	-1.10204
11018	-1.10204
11026	-1.10204
11034	-1.10204
11042	-1.10304
11052	-1.10204
11060	-1.10204
11068	-1.10304
11076	-1.10304
11084	-1.10304
11092	-1.10104
11100	-1.10204
11108	-1.10204
11116	-1.10104
11124	-1.10204
11132	-1.10304
11142	-1.10204
11150	-1.10304
11158	-1.10304
11166	-1.10304
11174	-1.10304
11182	-1.10304
11190	-1.10304
11198	-1.10104
11206	-1.10104
11214	-1.10104
11224	-1.10204
11232	-1.10204
11240	-1.10204
11248	-1.10204
11256	-1.10204
11264	-1.10304
11272	-1.10304
11280	-1.10304
11288	-1.10404
11296	-1.10304
11306	-1.10404
11314	-1.10204
11322	-1.10204
11330	-1.10104
11338	-1.10204
11346	-1.10204
11354	-1.10304
11362	-1.10304
11370	-1.10304
11378	-1.10304
11386	-1.10304
11396	-1.10404
11404	-1.10304
11412	-1.10304
11420	-1.10104
11428	-1.10204
11436	-1.10204
11444	-1.10204
11452	-1.10304
11460	-1.10304
11468	-1.10204
11478	-1.10304
11486	-1.10304
11494	-1.10304
11502	-1.10304
11510	-1.10304
11518	-1.10304
11526	-1.10304
11534	-1.10104
11542	-1.10204
11550	-1.10204
11558	-1.10204
11568	-1.10304
11576	-1.10304
11584	-1.10304
11592	-1.10304
11600	-1.10304
11608	-1.10304
11616	-1.10304
11624	-1.10304
11632	-1.10404
11640	-1.10004
11650	-1.10204
11658	-1.10104
11666	-1.10204
11674	-1.10204
11682	-1.10204
11690	-1.10304
11698	-1.10204
11706	-1.10304
11714	-1.10304
11722	-1.10304
11732	-1.10304
11740	-1.10304
11748	-1.10404
11756	-1.10204
11764	-1.10204
11772	-1.10104
11780	-1.10204
11788	-1.10204
11796	-1.10204
11804	-1.10304
11812	-1.10204
11822	-1.10304
11830	-1.10304
11838	-1.10304
11846	-1.10304
11854	-1.10304
11862	-1.10404
11870	-1.10204
11878	-1.10304
11886	-1.10204
11894	-1.10304
11904	-1.10204
11912	-1.10304
11920	-1.10204
11928	-1.10304
11936	-1.10404
11944	-1.10304
11952	-1.10404
11960	-1.10404
11968	-1.10504
11976	-1.10304
11984	-1.10204
11994	-1.10204
12002	-1.10304
12010	-1.10304
12018	-1.10304
12026	-1.10304
12034	-1.10304
12042	-1.10404
12050	-1.10404
12058	-1.10404
12066	-1.10404
12076	-1.10504
12084	-1.10204
12092	-1.10204
12100	-1.10304
12108	-1.10304
12116	-1.10304
12124	-1.10304
12132	-1.10304
12140	-1.10304
12148	-1.10404
12158	-1.10304
12166	-1.10304
12174	-1.10404
12182	-1.10404
12190	-1.10504
12198	-1.10304
12206	-1.10204
12214	-1.10204
12222	-1.10304
12230	-1.10204
12238	-1.10304
12248	-1.10304
12256	-1.10304
12264	-1.10304
12272	-1.10304
12280	-1.10404
12288	-1.10404
12296	-1.10404
12304	-1.10104
12312	-1.10304
12320	-1.10404
12330	-1.10404
12338	-1.10404
12346	-1.10504
12354	-1.10504
12362	-1.10404
12370	-1.10404
12378	-1.10504
12386	-1.10504
12394	-1.10504
12402	-1.10504
12412	-1.10504
12420	-1.10604
12428	-1.10304
12436	-1.10304
12444	-1.10304
12452	-1.10404
12460	-1.10404
12468	-1.10404
12476	-1.10404
12484	-1.10404
12492	-1.10404
12502	-1.10504
12510	-1.10404
12518	-1.10504
12526	-1.10504
12534	-1.10204
12542	-1.10304
12550	-1.10304
12558	-1.10304
12566	-1.10304
12574	-1.10404
12584	-1.10404
12592	-1.10404
12600	-1.10404
12608	-1.10404
12616	-1.10504
12624	-1.10504
12632	-1.10504
12640	-1.10504
12648	-1.10304
12656	-1.10304
12664	-1.10404
12674	-1.10404
12682	-1.10404
12690	-1.10404
12698	-1.10404
12706	-1.10404
12714	-1.10404
12722	-1.10404
12730	-1.10504
12738	-1.10504
12746	-1.10504
12756	-1.10304
12764	-1.10404
12772	-1.10404
12780	-1.10404
12788	-1.10404
12796	-1.10404
12804	-1.10404
12812	-1.10504
12820	-1.10504
12828	-1.10504
12838	-1.10504
12846	-1.10504
12854	-1.10604
12862	-1.10604
12870	-1.10404
12878	-1.10404
12886	-1.10404
12894	-1.10404
12902	-1.10404
12910	-1.10404
12918	-1.10504
12928	-1.10404
12936	-1.10504
12944	-1.10504
12952	-1.10504
12960	-1.10504
12968	-1.10504
12976	-1.10304
12984	-1.10404
12992	-1.10404
13000	-1.10504
13010	-1.10404
13018	-1.10404
13026	-1.10404
13034	-1.10404
13042	-1.10404
13050	-1.10404
13058	-1.10404
13066	-1.10504
13074	-1.10504
13082	-1.10504
13090	-1.10304
13100	-1.10304
13108	-1.10304
13116	-1.10404
13124	-1.10404
13132	-1.10404
13140	-1.10404
13148	-1.10404
13156	-1.10404
13164	-1.10504
13172	-1.10504
13182	-1.10404
13190	-1.10504
13198	-1.10304
13206	-1.10304
13214	-1.10304
13222	-1.10404
13230	-1.10404
13238	-1.10404
13246	-1.10404
13254	-1.10404
13264	-1.10404
13272	-1.10404
13280	-1.10504
13288	-1.10504
13296	-1.10604
13304	-1.10604
13312	-1.10404
13320	-1.10404
13328	-1.10404
13336	-1.10404
13344	-1.10404
13354	-1.10404
13362	-1.10504
13370	-1.10504
13378	-1.10504
13386	-1.10504
13394	-1.10504
13402	-1.10604
13410	-1.10604
13418	-1.10304
13426	-1.10404
13436	-1.10404
13444	-1.10404
13452	-1.10404
13460	-1.10404
13468	-1.10404
13476	-1.10504
13484	-1.10404
13492	-1.10404
13500	-1.10504
13508	-1.10504
13516	-1.10504
13526	-1.10504
13534	-1.10304
13542	-1.10404
13550	-1.10404
13558	-1.10404
13566	-1.10404
13574	-1.10404
13582	-1.10504
13590	-1.10504
13598	-1.10504
13608	-1.10504
13616	-1.10504
13624	-1.10504
13632	-1.10504
13640	-1.10304
13648	-1.10404
13656	-1.10404
13664	-1.10404
13672	-1.10404
13680	-1.10404
13690	-1.10504
13698	-1.10504
13706	-1.10504
13714	-1.10504
13722	-1.10504
13730	-1.10504
13738	-1.10604
13746	-1.10304
13754	-1.10404
13762	-1.10404
13770	-1.10404
13780	-1.10404
13788	-1.10504
13796	-1.10404
13804	-1.10404
13812	-1.10504
13820	-1.10504
13828	-1.10504
13836	-1.10504
13844	-1.10604
13852	-1.10604
13862	-1.10404
13870	-1.10404
13878	-1.10404
13886	-1.10404
13894	-1.10404
13902	-1.10404
13910	-1.10504
13918	-1.10504
13926	-1.10504
13934	-1.10504
13942	-1.10504
13952	-1.10504
13960	-1.10604
13968	-1.10504
13976	-1.10404
13984	-1.10404
13992	-1.10404
14000	-1.10404
14008	-1.10404
14016	-1.10404
14024	-1.10504
14034	-1.10504
14042	-1.10504
14050	-1.10504
14058	-1.10504
14066	-1.10604
14074	-1.10604
14082	-1.10304
14090	-1.10404
14098	-1.10404
14106	-1.10404
14116	-1.10504
14124	-1.10504
14132	-1.10504
14140	-1.10504
14148	-1.10504
14156	-1.10504
14164	-1.10504
14172	-1.10604
14180	-1.10604
14188	-1.10404
14196	-1.10404
14206	-1.10404
14214	-1.10404
14222	-1.10404
14230	-1.10404
14238	-1.10404
14246	-1.10404
14254	-1.10504
14262	-1.10504
14270	-1.10504
14278	-1.10504
14288	-1.10504
14296	-1.10504
14304	-1.10304
14312	-1.10404
14320	-1.10404
14328	-1.10404
14336	-1.10404
14344	-1.10404
14352	-1.10504
14360	-1.10504
14368	-1.10504
14378	-1.10504
14386	-1.10504
14394	-1.10504
14402	-1.10604
14410	-1.10304
14418	-1.10404
14426	-1.10404
14434	-1.10404
14442	-1.10404
14450	-1.10404
14460	-1.10504
14468	-1.10504
14476	-1.10504
14484	-1.10504
14492	-1.10504
14500	-1.10504
14508	-1.10604
14516	-1.10604
14524	-1.10404
14532	-1.10404
14542	-1.10404
14550	-1.10404
14558	-1.10404
14566	-1.10504
14574	-1.10504
14582	-1.10504
14590	-1.10504
14598	-1.10504
14606	-1.10504
14614	-1.10504
14622	-1.10604
14632	-1.10404
14640	-1.10404
14648	-1.10404
14656	-1.10404
14664	-1.10404
14672	-1.10504
14680	-1.10504
14688	-1.10504
14696	-1.10504
14704	-1.10504
14714	-1.10604
14722	-1.10604
14730	-1.10604
14738	-1.10404
14746	-1.10404
14754	-1.10404
14762	-1.10404
14770	-1.10404
14778	-1.10504
14786	-1.10404
14794	-1.10504
14804	-1.10504
14812	-1.10604
14820	-1.10504
14828	-1.10604
14836	-1.10604
14844	-1.10604
14852	-1.10404
14860	-1.10404
14868	-1.10404
14876	-1.10404
14886	-1.10504
14894	-1.10504
14902	-1.10504
14910	-1.10504
14918	-1.10504
14926	-1.10504
14934	-1.10504
14942	-1.10604
14950	-1.10604
14958	-1.10404
14968	-1.10404
14976	-1.10404
14984	-1.10404
14992	-1.10504
15000	-1.10404
15008	-1.10504
15016	-1.10504
15024	-1.10504
15032	-1.10604
15040	-1.10604
15048	-1.10604
15058	-1.10604
15066	-1.10604
15074	-1.10304
15082	-1.10404
15090	-1.10404
15098	-1.10404
15106	-1.10404
15114	-1.10404
15122	-1.10504
15130	-1.10504
15140	-1.10504
15148	-1.10504
15156	-1.10504
15164	-1.10504
15172	-1.10504
15180	-1.10304
15188	-1.10304
15196	-1.10404
15204	-1.10404
15212	-1.10404
15220	-1.10404
15230	-1.10404
15238	-1.10504
15246	-1.10504
15254	-1.10504
15262	-1.10504
15270	-1.10504
15278	-1.10504
15286	-1.10304
15294	-1.10304
15302	-1.10404
15312	-1.10404
15320	-1.10404
15328	-1.10404
15336	-1.10404
15344	-1.10504
15352	-1.10504
15360	-1.10504
15368	-1.10504
15376	-1.10604
15384	-1.10604
15394	-1.10604
15402	-1.10304
15410	-1.10404
15418	-1.10404
15426	-1.10504
15434	-1.10504
15442	-1.10504
15450	-1.10504
15458	-1.10504
15466	-1.10504
15474	-1.10504
15484	-1.10604
15492	-1.10604
15500	-1.10604
15508	-1.10304
15516	-1.10404
15524	-1.10404
15532	-1.10404
15540	-1.10504
15548	-1.10504
15556	-1.10504
15566	-1.10504
15574	-1.10504
15582	-1.10504
15590	-1.10604
15598	-1.10504
15606	-1.10604
15614	-1.10604
15622	-1.10404
15630	-1.10404
15638	-1.10404
15646	-1.10404
15656	-1.10504
15664	-1.10504
15672	-1.10504
15680	-1.10504
15688	-1.10504
15696	-1.10504
15704	-1.10504
15712	-1.10504
15720	-1.10604
15728	-1.10404
15738	-1.10404
15746	-1.10404
15754	-1.10504
15762	-1.10404
15770	-1.10504
15778	-1.10504
15786	-1.10504
15794	-1.10604
15802	-1.10504
15810	-1.10604
15820	-1.10404
15828	-1.10504
15836	-1.10504
15844	-1.10304
15852	-1.10304
15860	-1.10304
15868	-1.10404
15876	-1.10404
15884	-1.10404
15892	-1.10404
15900	-1.10404
15910	-1.10404
15918	-1.10504
15926	-1.10504
15934	-1.10504
15942	-1.10504
15950	-1.10304
15958	-1.10404
15966	-1.10404
15974	-1.10404
15982	-1.10404
15992	-1.10404
16000	-1.10504
16008	-1.10404
16016	-1.10504
16024	-1.10504
16032	-1.10504
16040	-1.10504
16048	-1.10504
16056	-1.10604
16064	-1.10404
16072	-1.10404
16082	-1.10404
16090	-1.10404
16098	-1.10404
16106	-1.10504
16114	-1.10504
16122	-1.10504
16130	-1.10504
16138	-1.10504
16146	-1.10504
16154	-1.10504
16164	-1.10604
16172	-1.10304
16180	-1.10404
16188	-1.10504
16196	-1.10404
16204	-1.10404
16212	-1.10504
16220	-1.10504
16228	-1.10504
16236	-1.10404
16246	-1.10504
16254	-1.10504
16262	-1.10504
16270	-1.10504
[truncated: 156,939 more rows]
