# Supplementary material for: Two-dimensional mineral hydrogel-derived single atoms-anchored heterostructures for ultrastable hydrogen evolution
Source: Nat Commun. 2022 Oct 21;13:6249. doi: 10.1038/s41467-022-33725-8 (PMC9586971; doi:10.1038/s41467-022-33725-8)
Supplement: Supplementary file 3 — Source data [file 41467_2022_33725_MOESM3_ESM.zip › Supplementary data/Figure 4g_FeSAs@Mo-based-HNSs-0.2X0.5cm-5 Ohm-stability section 2.xlsx]

## Sheet: FeMoP-0.2X0.5cm-200mA-5 Ohm-2
2022-07-07	2022 09:50:53
Multi-Current Steps
File: d:\my work\experiment data\mo\3 femop\her performance\20220720\femop-0.2x0.5cm-200ma-5 ohm-2.csv
Data Source: Experiment
Instrument Model: CHI760E
Header:
Note:
i1 (V) = -0.02
T1 (s) = 1e+5
i2 (V) = -0.02
T2 (s) = 1e+5
Cycle = 10
Sample Interval (s) = 4.096
Time/sec	Potential/V
4.096	-1.122
8.192	-1.122
12.29	-1.122
16.38	-1.122
20.48	-1.122
24.58	-1.122
28.67	-1.122
32.77	-1.122
36.86	-1.122
40.96	-1.122
45.06	-1.122
49.15	-1.122
53.25	-1.122
57.34	-1.122
61.44	-1.122
65.54	-1.122
69.63	-1.122
73.73	-1.123
77.82	-1.122
81.92	-1.122
86.02	-1.121
90.11	-1.121
94.21	-1.122
98.3	-1.122
102.4	-1.122
106.5	-1.122
110.6	-1.122
114.7	-1.122
118.8	-1.122
122.9	-1.122
127	-1.122
131.1	-1.122
135.2	-1.122
139.3	-1.122
143.4	-1.121
147.5	-1.122
151.6	-1.122
155.6	-1.122
159.7	-1.122
163.8	-1.122
167.9	-1.122
172	-1.122
176.1	-1.122
180.2	-1.122
184.3	-1.122
188.4	-1.122
192.5	-1.122
196.6	-1.122
200.7	-1.122
204.8	-1.122
208.9	-1.122
213	-1.121
217.1	-1.122
221.2	-1.122
225.3	-1.122
229.4	-1.122
233.5	-1.122
237.6	-1.122
241.7	-1.122
245.8	-1.121
249.9	-1.121
254	-1.121
258	-1.121
262.1	-1.122
266.2	-1.122
270.3	-1.122
274.4	-1.122
278.5	-1.122
282.6	-1.122
286.7	-1.122
290.8	-1.122
294.9	-1.122
299	-1.122
303.1	-1.122
307.2	-1.122
311.3	-1.121
315.4	-1.12
319.5	-1.121
323.6	-1.121
327.7	-1.121
331.8	-1.122
335.9	-1.122
340	-1.123
344.1	-1.122
348.2	-1.123
352.3	-1.122
356.4	-1.122
360.4	-1.122
364.5	-1.122
368.6	-1.122
372.7	-1.122
376.8	-1.122
380.9	-1.122
385	-1.123
389.1	-1.121
393.2	-1.121
397.3	-1.121
401.4	-1.122
405.5	-1.122
409.6	-1.122
413.7	-1.121
417.8	-1.121
421.9	-1.122
426	-1.122
430.1	-1.122
434.2	-1.122
438.3	-1.121
442.4	-1.121
446.5	-1.121
450.6	-1.122
454.7	-1.122
458.8	-1.122
462.8	-1.122
466.9	-1.122
471	-1.122
475.1	-1.122
479.2	-1.121
483.3	-1.122
487.4	-1.122
491.5	-1.122
495.6	-1.122
499.7	-1.123
503.8	-1.122
507.9	-1.122
512	-1.122
516.1	-1.122
520.2	-1.122
524.3	-1.122
528.4	-1.122
532.5	-1.122
536.6	-1.122
540.7	-1.123
544.8	-1.122
548.9	-1.122
553	-1.123
557.1	-1.122
561.2	-1.122
565.2	-1.122
569.3	-1.122
573.4	-1.122
577.5	-1.122
581.6	-1.123
585.7	-1.122
589.8	-1.122
593.9	-1.123
598	-1.122
602.1	-1.123
606.2	-1.123
610.3	-1.122
614.4	-1.122
618.5	-1.123
622.6	-1.123
626.7	-1.122
630.8	-1.122
634.9	-1.122
639	-1.122
643.1	-1.122
647.2	-1.123
651.3	-1.123
655.4	-1.123
659.5	-1.122
663.6	-1.122
667.6	-1.122
671.7	-1.122
675.8	-1.122
679.9	-1.122
684	-1.122
688.1	-1.123
692.2	-1.122
696.3	-1.122
700.4	-1.122
704.5	-1.122
708.6	-1.123
712.7	-1.122
716.8	-1.123
720.9	-1.122
725	-1.123
729.1	-1.122
733.2	-1.123
737.3	-1.122
741.4	-1.123
745.5	-1.123
749.6	-1.123
753.7	-1.123
757.8	-1.123
761.9	-1.123
766	-1.123
770	-1.123
774.1	-1.123
778.2	-1.123
782.3	-1.122
786.4	-1.123
790.5	-1.122
794.6	-1.122
798.7	-1.123
802.8	-1.123
806.9	-1.122
811	-1.123
815.1	-1.122
819.2	-1.123
823.3	-1.122
827.4	-1.122
831.5	-1.123
835.6	-1.123
839.7	-1.123
843.8	-1.121
847.9	-1.121
852	-1.121
856.1	-1.122
860.2	-1.122
864.3	-1.122
868.4	-1.122
872.4	-1.122
876.5	-1.122
880.6	-1.122
884.7	-1.122
888.8	-1.122
892.9	-1.122
897	-1.122
901.1	-1.122
905.2	-1.122
909.3	-1.122
913.4	-1.122
917.5	-1.122
921.6	-1.122
925.7	-1.122
929.8	-1.122
933.9	-1.122
938	-1.122
942.1	-1.122
946.2	-1.122
950.3	-1.122
954.4	-1.122
958.5	-1.122
962.6	-1.122
966.7	-1.122
970.8	-1.122
974.8	-1.122
978.9	-1.122
983	-1.122
987.1	-1.122
991.2	-1.122
995.3	-1.121
999.4	-1.122
1004	-1.122
1008	-1.122
1012	-1.122
1016	-1.121
1020	-1.121
1024	-1.121
1028	-1.12
1032	-1.121
1036	-1.121
1040	-1.121
1044	-1.121
1049	-1.122
1053	-1.122
1057	-1.122
1061	-1.122
1065	-1.122
1069	-1.122
1073	-1.122
1077	-1.122
1081	-1.122
1085	-1.122
1090	-1.121
1094	-1.121
1098	-1.121
1102	-1.122
1106	-1.122
1110	-1.123
1114	-1.123
1118	-1.122
1122	-1.122
1126	-1.121
1130	-1.121
1135	-1.121
1139	-1.122
1143	-1.122
1147	-1.122
1151	-1.121
1155	-1.121
1159	-1.121
1163	-1.121
1167	-1.122
1171	-1.122
1176	-1.121
1180	-1.121
1184	-1.121
1188	-1.122
1192	-1.122
1196	-1.122
1200	-1.122
1204	-1.123
1208	-1.121
1212	-1.121
1217	-1.122
1221	-1.122
1225	-1.122
1229	-1.122
1233	-1.122
1237	-1.122
1241	-1.122
1245	-1.122
1249	-1.122
1253	-1.122
1257	-1.122
1262	-1.122
1266	-1.122
1270	-1.122
1274	-1.122
1278	-1.122
1282	-1.123
1286	-1.122
1290	-1.122
1294	-1.122
1298	-1.122
1303	-1.122
1307	-1.122
1311	-1.123
1315	-1.122
1319	-1.122
1323	-1.123
1327	-1.123
1331	-1.122
1335	-1.123
1339	-1.122
1343	-1.122
1348	-1.122
1352	-1.123
1356	-1.122
1360	-1.122
1364	-1.122
1368	-1.122
1372	-1.122
1376	-1.122
1380	-1.122
1384	-1.123
1389	-1.122
1393	-1.123
1397	-1.123
1401	-1.122
1405	-1.122
1409	-1.123
1413	-1.123
1417	-1.123
1421	-1.123
1425	-1.123
1430	-1.123
1434	-1.123
1438	-1.123
1442	-1.123
1446	-1.122
1450	-1.123
1454	-1.122
1458	-1.123
1462	-1.123
1466	-1.123
1470	-1.123
1475	-1.123
1479	-1.123
1483	-1.124
1487	-1.123
1491	-1.123
1495	-1.123
1499	-1.123
1503	-1.123
1507	-1.123
1511	-1.123
1516	-1.124
1520	-1.123
1524	-1.123
1528	-1.123
1532	-1.123
1536	-1.123
1540	-1.123
1544	-1.123
1548	-1.123
1552	-1.123
1556	-1.123
1561	-1.123
1565	-1.123
1569	-1.123
1573	-1.121
1577	-1.121
1581	-1.121
1585	-1.122
1589	-1.122
1593	-1.122
1597	-1.122
1602	-1.122
1606	-1.122
1610	-1.122
1614	-1.123
1618	-1.122
1622	-1.122
1626	-1.122
1630	-1.122
1634	-1.122
1638	-1.122
1642	-1.122
1647	-1.122
1651	-1.122
1655	-1.122
1659	-1.122
1663	-1.122
1667	-1.122
1671	-1.122
1675	-1.122
1679	-1.122
1683	-1.122
1688	-1.122
1692	-1.122
1696	-1.122
1700	-1.122
1704	-1.122
1708	-1.122
1712	-1.122
1716	-1.121
1720	-1.121
1724	-1.122
1729	-1.122
1733	-1.123
1737	-1.122
1741	-1.122
1745	-1.122
1749	-1.122
1753	-1.123
1757	-1.122
1761	-1.121
1765	-1.122
1769	-1.122
1774	-1.122
1778	-1.122
1782	-1.122
1786	-1.123
1790	-1.123
1794	-1.123
1798	-1.123
1802	-1.122
1806	-1.123
1810	-1.122
1815	-1.122
1819	-1.122
1823	-1.122
1827	-1.122
1831	-1.122
1835	-1.122
1839	-1.123
1843	-1.123
1847	-1.123
1851	-1.123
1855	-1.123
1860	-1.123
1864	-1.123
1868	-1.123
1872	-1.123
1876	-1.122
1880	-1.122
1884	-1.122
1888	-1.123
1892	-1.122
1896	-1.122
1901	-1.122
1905	-1.121
1909	-1.122
1913	-1.122
1917	-1.123
1921	-1.122
1925	-1.122
1929	-1.121
1933	-1.122
1937	-1.122
1941	-1.123
1946	-1.123
1950	-1.122
1954	-1.122
1958	-1.122
1962	-1.122
1966	-1.122
1970	-1.122
1974	-1.122
1978	-1.122
1982	-1.122
1987	-1.123
1991	-1.122
1995	-1.122
1999	-1.122
2003	-1.123
2007	-1.122
2011	-1.122
2015	-1.123
2019	-1.123
2023	-1.123
2028	-1.122
2032	-1.123
2036	-1.123
2040	-1.122
2044	-1.123
2048	-1.123
2052	-1.123
2056	-1.123
2060	-1.122
2064	-1.123
2068	-1.123
2073	-1.123
2077	-1.122
2081	-1.123
2085	-1.123
2089	-1.123
2093	-1.122
2097	-1.123
2101	-1.123
2105	-1.123
2109	-1.121
2114	-1.121
2118	-1.121
2122	-1.121
2126	-1.121
2130	-1.121
2134	-1.121
2138	-1.121
2142	-1.121
2146	-1.121
2150	-1.121
2154	-1.121
2159	-1.121
2163	-1.121
2167	-1.121
2171	-1.121
2175	-1.121
2179	-1.122
2183	-1.121
2187	-1.121
2191	-1.121
2195	-1.122
2200	-1.121
2204	-1.121
2208	-1.121
2212	-1.121
2216	-1.121
2220	-1.121
2224	-1.122
2228	-1.122
2232	-1.121
2236	-1.122
2240	-1.121
2245	-1.121
2249	-1.121
2253	-1.122
2257	-1.122
2261	-1.122
2265	-1.122
2269	-1.122
2273	-1.122
2277	-1.122
2281	-1.122
2286	-1.122
2290	-1.122
2294	-1.121
2298	-1.121
2302	-1.121
2306	-1.122
2310	-1.121
2314	-1.122
2318	-1.122
2322	-1.122
2327	-1.122
2331	-1.122
2335	-1.122
2339	-1.121
2343	-1.121
2347	-1.121
2351	-1.122
2355	-1.122
2359	-1.121
2363	-1.121
2367	-1.121
2372	-1.121
2376	-1.121
2380	-1.121
2384	-1.122
2388	-1.121
2392	-1.121
2396	-1.121
2400	-1.121
2404	-1.121
2408	-1.121
2413	-1.122
2417	-1.121
2421	-1.121
2425	-1.121
2429	-1.122
2433	-1.122
2437	-1.12
2441	-1.12
2445	-1.12
2449	-1.121
2453	-1.121
2458	-1.121
2462	-1.121
2466	-1.122
2470	-1.122
2474	-1.122
2478	-1.122
2482	-1.121
2486	-1.12
2490	-1.12
2494	-1.121
2499	-1.121
2503	-1.121
2507	-1.122
2511	-1.123
2515	-1.122
2519	-1.122
2523	-1.122
2527	-1.122
2531	-1.122
2535	-1.122
2540	-1.122
2544	-1.121
2548	-1.121
2552	-1.121
2556	-1.122
2560	-1.122
2564	-1.122
2568	-1.122
2572	-1.122
2576	-1.122
2580	-1.122
2585	-1.122
2589	-1.121
2593	-1.122
2597	-1.122
2601	-1.122
2605	-1.122
2609	-1.122
2613	-1.121
2617	-1.121
2621	-1.121
2626	-1.122
2630	-1.122
2634	-1.122
2638	-1.122
2642	-1.122
2646	-1.121
2650	-1.121
2654	-1.122
2658	-1.121
2662	-1.122
2666	-1.121
2671	-1.122
2675	-1.122
2679	-1.122
2683	-1.122
2687	-1.122
2691	-1.122
2695	-1.122
2699	-1.122
2703	-1.123
2707	-1.122
2712	-1.122
2716	-1.122
2720	-1.122
2724	-1.122
2728	-1.122
2732	-1.122
2736	-1.122
2740	-1.122
2744	-1.121
2748	-1.122
2752	-1.122
2757	-1.122
2761	-1.122
2765	-1.122
2769	-1.122
2773	-1.122
2777	-1.122
2781	-1.122
2785	-1.122
2789	-1.122
2793	-1.122
2798	-1.122
2802	-1.122
2806	-1.123
2810	-1.122
2814	-1.122
2818	-1.122
2822	-1.122
2826	-1.122
2830	-1.123
2834	-1.122
2839	-1.123
2843	-1.122
2847	-1.122
2851	-1.123
2855	-1.122
2859	-1.122
2863	-1.122
2867	-1.122
2871	-1.122
2875	-1.122
2879	-1.122
2884	-1.122
2888	-1.122
2892	-1.123
2896	-1.122
2900	-1.123
2904	-1.122
2908	-1.122
2912	-1.122
2916	-1.122
2920	-1.122
2925	-1.122
2929	-1.122
2933	-1.122
2937	-1.122
2941	-1.122
2945	-1.123
2949	-1.123
2953	-1.122
2957	-1.122
2961	-1.122
2965	-1.122
2970	-1.123
2974	-1.122
2978	-1.122
2982	-1.123
2986	-1.123
2990	-1.123
2994	-1.122
2998	-1.123
3002	-1.123
3006	-1.123
3011	-1.121
3015	-1.121
3019	-1.121
3023	-1.122
3027	-1.122
3031	-1.122
3035	-1.122
3039	-1.122
3043	-1.122
3047	-1.122
3051	-1.122
3056	-1.121
3060	-1.121
3064	-1.121
3068	-1.121
3072	-1.121
3076	-1.121
3080	-1.121
3084	-1.12
3088	-1.121
3092	-1.121
3097	-1.121
3101	-1.121
3105	-1.121
3109	-1.123
3113	-1.123
3117	-1.122
3121	-1.123
3125	-1.123
3129	-1.122
3133	-1.122
3138	-1.122
3142	-1.122
3146	-1.121
3150	-1.122
3154	-1.122
3158	-1.121
3162	-1.12
3166	-1.121
3170	-1.121
3174	-1.121
3178	-1.121
3183	-1.122
3187	-1.123
3191	-1.123
3195	-1.122
3199	-1.122
3203	-1.122
3207	-1.122
3211	-1.122
3215	-1.122
3219	-1.121
3224	-1.121
3228	-1.122
3232	-1.122
3236	-1.122
3240	-1.122
3244	-1.122
3248	-1.122
3252	-1.122
3256	-1.122
3260	-1.122
3264	-1.122
3269	-1.122
3273	-1.123
3277	-1.123
3281	-1.123
3285	-1.123
3289	-1.123
3293	-1.121
3297	-1.122
3301	-1.121
3305	-1.121
3310	-1.121
3314	-1.122
3318	-1.121
3322	-1.121
3326	-1.12
3330	-1.121
3334	-1.121
3338	-1.121
3342	-1.122
3346	-1.12
3350	-1.121
3355	-1.121
3359	-1.122
3363	-1.122
3367	-1.121
3371	-1.122
3375	-1.12
3379	-1.121
3383	-1.121
3387	-1.121
3391	-1.121
3396	-1.122
3400	-1.122
3404	-1.122
3408	-1.121
3412	-1.121
3416	-1.121
3420	-1.122
3424	-1.122
3428	-1.121
3432	-1.122
3437	-1.121
3441	-1.121
3445	-1.122
3449	-1.122
3453	-1.121
3457	-1.121
3461	-1.121
3465	-1.121
3469	-1.121
3473	-1.122
3477	-1.122
3482	-1.122
3486	-1.122
3490	-1.121
3494	-1.121
3498	-1.121
3502	-1.122
3506	-1.122
3510	-1.122
3514	-1.121
3518	-1.121
3523	-1.122
3527	-1.121
3531	-1.122
3535	-1.122
3539	-1.122
3543	-1.122
3547	-1.122
3551	-1.122
3555	-1.121
3559	-1.122
3563	-1.122
3568	-1.122
3572	-1.122
3576	-1.122
3580	-1.122
3584	-1.122
3588	-1.122
3592	-1.121
3596	-1.121
3600	-1.122
3604	-1.122
3609	-1.122
3613	-1.122
3617	-1.122
3621	-1.122
3625	-1.122
3629	-1.122
3633	-1.122
3637	-1.122
3641	-1.122
3645	-1.122
3650	-1.122
3654	-1.122
3658	-1.122
3662	-1.122
3666	-1.122
3670	-1.121
3674	-1.121
3678	-1.122
3682	-1.122
3686	-1.122
3690	-1.121
3695	-1.122
3699	-1.121
3703	-1.122
3707	-1.122
3711	-1.121
3715	-1.122
3719	-1.12
3723	-1.12
3727	-1.12
3731	-1.121
3736	-1.12
3740	-1.121
3744	-1.121
3748	-1.121
3752	-1.12
3756	-1.12
3760	-1.121
3764	-1.121
3768	-1.121
3772	-1.121
3776	-1.12
3781	-1.121
3785	-1.12
3789	-1.12
3793	-1.121
3797	-1.12
3801	-1.12
3805	-1.12
3809	-1.12
3813	-1.12
3817	-1.12
3822	-1.121
3826	-1.121
3830	-1.12
3834	-1.119
3838	-1.119
3842	-1.119
3846	-1.12
3850	-1.12
3854	-1.121
3858	-1.121
3862	-1.121
3867	-1.12
3871	-1.12
3875	-1.121
3879	-1.12
3883	-1.121
3887	-1.12
3891	-1.12
3895	-1.12
3899	-1.12
3903	-1.121
3908	-1.121
3912	-1.121
3916	-1.121
3920	-1.121
3924	-1.121
3928	-1.12
3932	-1.12
3936	-1.12
3940	-1.121
3944	-1.12
3949	-1.12
3953	-1.121
3957	-1.121
3961	-1.121
3965	-1.121
3969	-1.121
3973	-1.121
3977	-1.12
3981	-1.12
3985	-1.12
3989	-1.12
3994	-1.121
3998	-1.121
4002	-1.12
4006	-1.12
4010	-1.12
4014	-1.12
4018	-1.12
4022	-1.12
4026	-1.121
4030	-1.12
4035	-1.12
4039	-1.12
4043	-1.121
4047	-1.12
4051	-1.121
4055	-1.121
4059	-1.12
4063	-1.121
4067	-1.121
4071	-1.121
4075	-1.121
4080	-1.121
4084	-1.121
4088	-1.121
4092	-1.121
4096	-1.121
4100	-1.121
4104	-1.121
4108	-1.121
4112	-1.121
4116	-1.12
4121	-1.121
4125	-1.121
4129	-1.121
4133	-1.121
4137	-1.121
4141	-1.121
4145	-1.121
4149	-1.121
4153	-1.121
4157	-1.121
4162	-1.121
4166	-1.121
4170	-1.121
4174	-1.121
4178	-1.121
4182	-1.121
4186	-1.121
4190	-1.121
4194	-1.122
4198	-1.121
4202	-1.121
4207	-1.122
4211	-1.121
4215	-1.121
4219	-1.121
4223	-1.121
4227	-1.121
4231	-1.121
4235	-1.121
4239	-1.121
4243	-1.121
4248	-1.121
4252	-1.121
4256	-1.121
4260	-1.121
4264	-1.121
4268	-1.121
4272	-1.121
4276	-1.121
4280	-1.121
4284	-1.121
4288	-1.121
4293	-1.122
4297	-1.122
4301	-1.121
4305	-1.121
4309	-1.121
4313	-1.121
4317	-1.121
4321	-1.121
4325	-1.121
4329	-1.121
4334	-1.122
4338	-1.121
4342	-1.121
4346	-1.122
4350	-1.121
4354	-1.121
4358	-1.121
4362	-1.121
4366	-1.121
4370	-1.121
4375	-1.121
4379	-1.121
4383	-1.121
4387	-1.122
4391	-1.121
4395	-1.121
4399	-1.121
4403	-1.121
4407	-1.121
4411	-1.122
4415	-1.122
4420	-1.121
4424	-1.121
4428	-1.12
4432	-1.121
4436	-1.121
4440	-1.122
4444	-1.122
4448	-1.122
4452	-1.122
4456	-1.122
4461	-1.122
4465	-1.122
4469	-1.122
4473	-1.122
4477	-1.122
4481	-1.122
4485	-1.122
4489	-1.122
4493	-1.122
4497	-1.121
4501	-1.121
4506	-1.122
4510	-1.121
4514	-1.122
4518	-1.121
4522	-1.121
4526	-1.122
4530	-1.122
4534	-1.122
4538	-1.122
4542	-1.122
4547	-1.122
4551	-1.122
4555	-1.122
4559	-1.121
4563	-1.121
4567	-1.121
4571	-1.12
4575	-1.12
4579	-1.121
4583	-1.12
4588	-1.121
4592	-1.121
4596	-1.122
4600	-1.122
4604	-1.122
4608	-1.122
4612	-1.122
4616	-1.122
4620	-1.122
4624	-1.121
4628	-1.121
4633	-1.12
4637	-1.121
4641	-1.121
4645	-1.121
4649	-1.121
4653	-1.122
4657	-1.122
4661	-1.122
4665	-1.122
4669	-1.122
4674	-1.122
4678	-1.121
4682	-1.121
4686	-1.121
4690	-1.121
4694	-1.121
4698	-1.121
4702	-1.122
4706	-1.122
4710	-1.121
4714	-1.12
4719	-1.121
4723	-1.121
4727	-1.121
4731	-1.121
4735	-1.121
4739	-1.121
4743	-1.121
4747	-1.122
4751	-1.122
4755	-1.122
4760	-1.122
4764	-1.121
4768	-1.122
4772	-1.122
4776	-1.122
4780	-1.121
4784	-1.122
4788	-1.122
4792	-1.122
4796	-1.121
4801	-1.121
4805	-1.122
4809	-1.122
4813	-1.121
4817	-1.121
4821	-1.122
4825	-1.122
4829	-1.122
4833	-1.122
4837	-1.122
4841	-1.122
4846	-1.122
4850	-1.122
4854	-1.121
4858	-1.122
4862	-1.122
4866	-1.121
4870	-1.122
4874	-1.122
4878	-1.122
4882	-1.121
4887	-1.122
4891	-1.122
4895	-1.122
4899	-1.122
4903	-1.122
4907	-1.122
4911	-1.122
4915	-1.122
4919	-1.122
4923	-1.122
4927	-1.122
4932	-1.122
4936	-1.122
4940	-1.122
4944	-1.122
4948	-1.123
4952	-1.122
4956	-1.122
4960	-1.122
4964	-1.122
4968	-1.122
4973	-1.122
4977	-1.122
4981	-1.122
4985	-1.122
4989	-1.122
4993	-1.122
4997	-1.123
5001	-1.122
5005	-1.122
5009	-1.122
5014	-1.122
5018	-1.122
5022	-1.122
5026	-1.122
5030	-1.122
5034	-1.122
5038	-1.122
5042	-1.122
5046	-1.122
5050	-1.122
5054	-1.122
5059	-1.122
5063	-1.122
5067	-1.122
5071	-1.122
5075	-1.122
5079	-1.123
5083	-1.122
5087	-1.122
5091	-1.122
5095	-1.122
5100	-1.122
5104	-1.122
5108	-1.122
5112	-1.122
5116	-1.122
5120	-1.122
5124	-1.122
5128	-1.122
5132	-1.121
5136	-1.121
5140	-1.121
5145	-1.122
5149	-1.122
5153	-1.122
5157	-1.122
5161	-1.122
5165	-1.122
5169	-1.122
5173	-1.122
5177	-1.122
5181	-1.122
5186	-1.122
5190	-1.122
5194	-1.122
5198	-1.123
5202	-1.122
5206	-1.122
5210	-1.122
5214	-1.122
5218	-1.122
5222	-1.122
5227	-1.122
5231	-1.122
5235	-1.122
5239	-1.122
5243	-1.122
5247	-1.122
5251	-1.122
5255	-1.122
5259	-1.122
5263	-1.122
5267	-1.122
5272	-1.122
5276	-1.122
5280	-1.122
5284	-1.122
5288	-1.122
5292	-1.122
5296	-1.121
5300	-1.121
5304	-1.121
5308	-1.122
5313	-1.122
5317	-1.122
5321	-1.122
5325	-1.123
5329	-1.122
5333	-1.122
5337	-1.122
5341	-1.121
5345	-1.121
5349	-1.122
5353	-1.122
5358	-1.122
5362	-1.122
5366	-1.122
5370	-1.123
5374	-1.122
5378	-1.122
5382	-1.123
5386	-1.122
5390	-1.122
5394	-1.121
5399	-1.122
5403	-1.122
5407	-1.123
5411	-1.122
5415	-1.123
5419	-1.123
5423	-1.122
5427	-1.122
5431	-1.122
5435	-1.122
5440	-1.122
5444	-1.123
5448	-1.123
5452	-1.122
5456	-1.122
5460	-1.122
5464	-1.122
5468	-1.122
5472	-1.122
5476	-1.123
5480	-1.123
5485	-1.124
5489	-1.123
5493	-1.123
5497	-1.122
5501	-1.122
5505	-1.123
5509	-1.123
5513	-1.123
5517	-1.122
5521	-1.122
5526	-1.122
5530	-1.123
5534	-1.123
5538	-1.124
5542	-1.123
5546	-1.122
5550	-1.123
5554	-1.123
5558	-1.123
5562	-1.123
5566	-1.123
5571	-1.123
5575	-1.123
5579	-1.123
5583	-1.122
5587	-1.123
5591	-1.123
5595	-1.123
5599	-1.123
5603	-1.123
5607	-1.123
5612	-1.123
5616	-1.123
5620	-1.123
5624	-1.122
5628	-1.122
5632	-1.123
5636	-1.123
5640	-1.123
5644	-1.123
5648	-1.123
5653	-1.123
5657	-1.123
5661	-1.123
5665	-1.123
5669	-1.123
5673	-1.123
5677	-1.123
5681	-1.123
5685	-1.123
5689	-1.123
5693	-1.123
5698	-1.123
5702	-1.123
5706	-1.123
5710	-1.123
5714	-1.123
5718	-1.123
5722	-1.124
5726	-1.123
5730	-1.123
5734	-1.123
5739	-1.123
5743	-1.123
5747	-1.123
5751	-1.124
5755	-1.123
5759	-1.123
5763	-1.123
5767	-1.123
5771	-1.124
5775	-1.124
5779	-1.124
5784	-1.124
5788	-1.123
5792	-1.123
5796	-1.123
5800	-1.124
5804	-1.123
5808	-1.123
5812	-1.123
5816	-1.123
5820	-1.123
5825	-1.123
5829	-1.123
5833	-1.123
5837	-1.124
5841	-1.124
5845	-1.123
5849	-1.123
5853	-1.122
5857	-1.122
5861	-1.122
5866	-1.122
5870	-1.123
5874	-1.123
5878	-1.123
5882	-1.123
5886	-1.122
5890	-1.123
5894	-1.122
5898	-1.122
5902	-1.123
5906	-1.122
5911	-1.122
5915	-1.122
5919	-1.122
5923	-1.122
5927	-1.122
5931	-1.123
5935	-1.122
5939	-1.122
5943	-1.122
5947	-1.122
5952	-1.122
5956	-1.122
5960	-1.121
5964	-1.122
5968	-1.122
5972	-1.122
5976	-1.121
5980	-1.122
5984	-1.122
5988	-1.122
5992	-1.122
5997	-1.122
6001	-1.122
6005	-1.122
6009	-1.122
6013	-1.121
6017	-1.122
6021	-1.122
6025	-1.121
6029	-1.122
6033	-1.121
6038	-1.122
6042	-1.122
6046	-1.122
6050	-1.122
6054	-1.122
6058	-1.122
6062	-1.122
6066	-1.122
6070	-1.121
6074	-1.122
6079	-1.122
6083	-1.121
6087	-1.122
6091	-1.122
6095	-1.122
6099	-1.122
6103	-1.122
6107	-1.122
6111	-1.121
6115	-1.122
6119	-1.122
6124	-1.122
6128	-1.122
6132	-1.122
6136	-1.122
6140	-1.122
6144	-1.122
6148	-1.122
6152	-1.122
6156	-1.122
6160	-1.122
6165	-1.122
6169	-1.122
6173	-1.122
6177	-1.122
6181	-1.122
6185	-1.122
6189	-1.122
6193	-1.122
6197	-1.122
6201	-1.123
6206	-1.122
6210	-1.122
6214	-1.122
6218	-1.122
6222	-1.122
6226	-1.122
6230	-1.123
6234	-1.123
6238	-1.123
6242	-1.123
6246	-1.123
6251	-1.12
6255	-1.12
6259	-1.12
6263	-1.121
6267	-1.12
6271	-1.121
6275	-1.122
6279	-1.121
6283	-1.12
6287	-1.121
6292	-1.121
6296	-1.121
6300	-1.121
6304	-1.121
6308	-1.121
6312	-1.121
6316	-1.121
6320	-1.121
6324	-1.121
6328	-1.121
6332	-1.121
6337	-1.121
6341	-1.121
6345	-1.121
6349	-1.122
6353	-1.121
6357	-1.122
6361	-1.122
6365	-1.121
6369	-1.122
6373	-1.122
6378	-1.122
6382	-1.121
6386	-1.122
6390	-1.122
6394	-1.122
6398	-1.122
6402	-1.122
6406	-1.122
6410	-1.122
6414	-1.121
6419	-1.121
6423	-1.121
6427	-1.121
6431	-1.121
6435	-1.122
6439	-1.121
6443	-1.122
6447	-1.121
6451	-1.122
6455	-1.121
6459	-1.122
6464	-1.122
6468	-1.122
6472	-1.121
6476	-1.122
6480	-1.122
6484	-1.122
6488	-1.122
6492	-1.122
6496	-1.122
6500	-1.122
6505	-1.122
6509	-1.121
6513	-1.121
6517	-1.121
6521	-1.122
6525	-1.122
6529	-1.122
6533	-1.121
6537	-1.122
6541	-1.122
6545	-1.122
6550	-1.122
6554	-1.122
6558	-1.121
6562	-1.121
6566	-1.121
6570	-1.121
6574	-1.121
6578	-1.121
6582	-1.121
6586	-1.121
6591	-1.121
6595	-1.121
6599	-1.12
6603	-1.12
6607	-1.12
6611	-1.12
6615	-1.121
6619	-1.121
6623	-1.121
6627	-1.121
6632	-1.121
6636	-1.121
6640	-1.121
6644	-1.122
6648	-1.121
6652	-1.121
6656	-1.121
6660	-1.121
6664	-1.121
6668	-1.121
6672	-1.121
6677	-1.121
6681	-1.121
6685	-1.121
6689	-1.122
6693	-1.122
6697	-1.122
6701	-1.122
6705	-1.122
6709	-1.121
6713	-1.12
6718	-1.12
6722	-1.12
6726	-1.121
6730	-1.121
6734	-1.121
6738	-1.121
6742	-1.122
6746	-1.122
6750	-1.121
6754	-1.12
6758	-1.12
6763	-1.12
6767	-1.12
6771	-1.121
6775	-1.121
6779	-1.122
6783	-1.121
6787	-1.122
6791	-1.121
6795	-1.12
6799	-1.12
6804	-1.12
6808	-1.121
6812	-1.121
6816	-1.121
6820	-1.121
6824	-1.121
6828	-1.121
6832	-1.121
6836	-1.121
6840	-1.121
6845	-1.121
6849	-1.121
6853	-1.121
6857	-1.122
6861	-1.121
6865	-1.121
6869	-1.121
6873	-1.121
6877	-1.122
6881	-1.121
6885	-1.122
6890	-1.122
6894	-1.122
6898	-1.121
6902	-1.121
6906	-1.121
6910	-1.122
6914	-1.121
6918	-1.121
6922	-1.121
6926	-1.122
6931	-1.121
6935	-1.121
6939	-1.121
6943	-1.121
6947	-1.122
6951	-1.122
6955	-1.122
6959	-1.122
6963	-1.122
6967	-1.122
6971	-1.122
6976	-1.122
6980	-1.122
6984	-1.122
6988	-1.122
6992	-1.121
6996	-1.121
7000	-1.122
7004	-1.122
7008	-1.122
7012	-1.121
7017	-1.122
7021	-1.122
7025	-1.122
7029	-1.122
7033	-1.122
7037	-1.122
7041	-1.121
7045	-1.122
7049	-1.122
7053	-1.122
7058	-1.122
7062	-1.122
7066	-1.122
7070	-1.122
7074	-1.122
7078	-1.122
7082	-1.122
7086	-1.122
7090	-1.122
7094	-1.122
7098	-1.122
7103	-1.121
7107	-1.122
7111	-1.122
7115	-1.122
7119	-1.122
7123	-1.122
7127	-1.122
7131	-1.122
7135	-1.122
7139	-1.122
7144	-1.122
7148	-1.122
7152	-1.122
7156	-1.122
7160	-1.122
7164	-1.122
7168	-1.122
7172	-1.122
7176	-1.122
7180	-1.122
7184	-1.122
7189	-1.122
7193	-1.122
7197	-1.122
7201	-1.123
7205	-1.122
7209	-1.122
7213	-1.122
7217	-1.122
7221	-1.122
7225	-1.122
7230	-1.122
7234	-1.122
7238	-1.122
7242	-1.123
7246	-1.123
7250	-1.122
7254	-1.122
7258	-1.122
7262	-1.122
7266	-1.122
7271	-1.122
7275	-1.122
7279	-1.122
7283	-1.122
7287	-1.121
7291	-1.122
7295	-1.122
7299	-1.122
7303	-1.122
7307	-1.123
7311	-1.122
7316	-1.122
7320	-1.122
7324	-1.122
7328	-1.122
7332	-1.122
7336	-1.122
7340	-1.122
7344	-1.122
7348	-1.122
7352	-1.122
7357	-1.122
7361	-1.122
7365	-1.122
7369	-1.122
7373	-1.122
7377	-1.122
7381	-1.122
7385	-1.122
7389	-1.122
7393	-1.122
7397	-1.123
7402	-1.122
7406	-1.121
7410	-1.12
7414	-1.121
7418	-1.121
7422	-1.121
7426	-1.122
7430	-1.122
7434	-1.122
7438	-1.122
7443	-1.121
7447	-1.121
7451	-1.121
7455	-1.121
7459	-1.121
7463	-1.121
7467	-1.121
7471	-1.122
7475	-1.122
7479	-1.122
7484	-1.122
7488	-1.122
7492	-1.122
7496	-1.122
7500	-1.121
7504	-1.121
7508	-1.121
7512	-1.121
7516	-1.122
7520	-1.122
7524	-1.122
7529	-1.122
7533	-1.122
7537	-1.122
7541	-1.121
7545	-1.122
7549	-1.122
7553	-1.122
7557	-1.122
7561	-1.122
7565	-1.123
7570	-1.122
7574	-1.122
7578	-1.122
7582	-1.122
7586	-1.122
7590	-1.123
7594	-1.121
7598	-1.122
7602	-1.122
7606	-1.122
7610	-1.123
7615	-1.123
7619	-1.122
7623	-1.122
7627	-1.122
7631	-1.122
7635	-1.122
7639	-1.122
7643	-1.122
7647	-1.122
7651	-1.122
7656	-1.123
7660	-1.122
7664	-1.122
7668	-1.122
7672	-1.123
7676	-1.123
7680	-1.122
7684	-1.122
7688	-1.122
7692	-1.122
7697	-1.122
7701	-1.123
7705	-1.123
7709	-1.122
7713	-1.122
7717	-1.122
7721	-1.122
7725	-1.122
7729	-1.122
7733	-1.123
7737	-1.123
7742	-1.122
7746	-1.122
7750	-1.122
7754	-1.122
7758	-1.123
7762	-1.122
7766	-1.122
7770	-1.123
7774	-1.122
7778	-1.123
7783	-1.123
7787	-1.122
7791	-1.122
7795	-1.123
7799	-1.123
7803	-1.122
7807	-1.123
7811	-1.123
7815	-1.123
7819	-1.123
7823	-1.122
7828	-1.122
7832	-1.123
7836	-1.122
7840	-1.123
7844	-1.123
7848	-1.123
7852	-1.123
7856	-1.123
7860	-1.122
7864	-1.123
7869	-1.123
7873	-1.122
7877	-1.123
7881	-1.123
7885	-1.123
7889	-1.123
7893	-1.123
7897	-1.123
7901	-1.123
7905	-1.124
7910	-1.124
7914	-1.123
7918	-1.123
7922	-1.123
7926	-1.123
7930	-1.123
7934	-1.123
7938	-1.123
7942	-1.124
7946	-1.123
7950	-1.123
7955	-1.123
7959	-1.123
7963	-1.123
7967	-1.123
7971	-1.124
7975	-1.123
7979	-1.123
7983	-1.123
7987	-1.123
7991	-1.123
7996	-1.123
8000	-1.123
8004	-1.123
8008	-1.124
8012	-1.121
8016	-1.121
8020	-1.122
8024	-1.122
8028	-1.122
8032	-1.123
8036	-1.122
8041	-1.122
8045	-1.123
8049	-1.123
8053	-1.122
8057	-1.123
8061	-1.122
8065	-1.123
8069	-1.122
8073	-1.122
8077	-1.122
8082	-1.122
8086	-1.122
8090	-1.122
8094	-1.122
8098	-1.122
8102	-1.123
8106	-1.122
8110	-1.122
8114	-1.122
8118	-1.122
8123	-1.123
8127	-1.123
8131	-1.123
8135	-1.122
[truncated: 122,996 more rows]
