# Supplementary material for: Two-dimensional mineral hydrogel-derived single atoms-anchored heterostructures for ultrastable hydrogen evolution
Source: Nat Commun. 2022 Oct 21;13:6249. doi: 10.1038/s41467-022-33725-8 (PMC9586971; doi:10.1038/s41467-022-33725-8)
Supplement: Supplementary file 3 — Source data [file 41467_2022_33725_MOESM3_ESM.zip › Supplementary data/Figure 4g_FeSAs@Mo-based-HNSs-0.2X0.5cm-5 Ohm-stability section 3.xlsx]

## Sheet: FeMoP-0.2X0.5cm-200mA-5 Ohm-3
2022-07-14	2022 15:09:08
Multi-Current Steps
File: d:\my work\experiment data\mo\3 femop\her performance\20220720\femop-0.2x0.5cm-200ma-5 ohm-3.csv
Data Source: Experiment
Instrument Model: CHI760E
Header:
Note:
i1 (V) = -0.02
T1 (s) = 1e+5
i2 (V) = -0.02
T2 (s) = 1e+5
Cycle = 10
Sample Interval (s) = 4.096
Time/sec	Potential/V
4.096	-1.117
8.192	-1.118
12.29	-1.118
16.38	-1.118
20.48	-1.118
24.58	-1.118
28.67	-1.119
32.77	-1.119
36.86	-1.119
40.96	-1.118
45.06	-1.119
49.15	-1.119
53.25	-1.119
57.34	-1.119
61.44	-1.119
65.54	-1.119
69.63	-1.119
73.73	-1.12
77.82	-1.12
81.92	-1.119
86.02	-1.119
90.11	-1.12
94.21	-1.119
98.3	-1.119
102.4	-1.119
106.5	-1.119
110.6	-1.12
114.7	-1.12
118.8	-1.12
122.9	-1.119
127	-1.119
131.1	-1.119
135.2	-1.119
139.3	-1.119
143.4	-1.119
147.5	-1.119
151.6	-1.119
155.6	-1.119
159.7	-1.119
163.8	-1.119
167.9	-1.119
172	-1.12
176.1	-1.12
180.2	-1.12
184.3	-1.12
188.4	-1.119
192.5	-1.119
196.6	-1.119
200.7	-1.119
204.8	-1.12
208.9	-1.12
213	-1.119
217.1	-1.119
221.2	-1.12
225.3	-1.12
229.4	-1.119
233.5	-1.119
237.6	-1.12
241.7	-1.119
245.8	-1.119
249.9	-1.12
254	-1.12
258	-1.119
262.1	-1.12
266.2	-1.12
270.3	-1.12
274.4	-1.12
278.5	-1.119
282.6	-1.119
286.7	-1.119
290.8	-1.119
294.9	-1.12
299	-1.12
303.1	-1.12
307.2	-1.12
311.3	-1.119
315.4	-1.12
319.5	-1.12
323.6	-1.12
327.7	-1.12
331.8	-1.12
335.9	-1.119
340	-1.119
344.1	-1.119
348.2	-1.12
352.3	-1.12
356.4	-1.12
360.4	-1.12
364.5	-1.12
368.6	-1.12
372.7	-1.12
376.8	-1.12
380.9	-1.12
385	-1.12
389.1	-1.12
393.2	-1.121
397.3	-1.12
401.4	-1.12
405.5	-1.12
409.6	-1.12
413.7	-1.12
417.8	-1.12
421.9	-1.12
426	-1.119
430.1	-1.119
434.2	-1.12
438.3	-1.12
442.4	-1.12
446.5	-1.12
450.6	-1.12
454.7	-1.119
458.8	-1.119
462.8	-1.12
466.9	-1.12
471	-1.12
475.1	-1.12
479.2	-1.12
483.3	-1.12
487.4	-1.12
491.5	-1.12
495.6	-1.119
499.7	-1.12
503.8	-1.12
507.9	-1.12
512	-1.12
516.1	-1.12
520.2	-1.12
524.3	-1.12
528.4	-1.121
532.5	-1.121
536.6	-1.121
540.7	-1.121
544.8	-1.12
548.9	-1.121
553	-1.121
557.1	-1.118
561.2	-1.118
565.2	-1.118
569.3	-1.118
573.4	-1.119
577.5	-1.117
581.6	-1.118
585.7	-1.118
589.8	-1.119
593.9	-1.118
598	-1.118
602.1	-1.118
606.2	-1.119
610.3	-1.119
614.4	-1.119
618.5	-1.118
622.6	-1.118
626.7	-1.118
630.8	-1.118
634.9	-1.118
639	-1.118
643.1	-1.118
647.2	-1.118
651.3	-1.119
655.4	-1.118
659.5	-1.118
663.6	-1.119
667.6	-1.119
671.7	-1.12
675.8	-1.119
679.9	-1.118
684	-1.118
688.1	-1.118
692.2	-1.119
696.3	-1.119
700.4	-1.119
704.5	-1.119
708.6	-1.119
712.7	-1.119
716.8	-1.119
720.9	-1.119
725	-1.119
729.1	-1.119
733.2	-1.119
737.3	-1.119
741.4	-1.12
745.5	-1.119
749.6	-1.12
753.7	-1.119
757.8	-1.12
761.9	-1.12
766	-1.12
770	-1.12
774.1	-1.118
778.2	-1.118
782.3	-1.118
786.4	-1.118
790.5	-1.119
794.6	-1.118
798.7	-1.119
802.8	-1.119
806.9	-1.119
811	-1.119
815.1	-1.118
819.2	-1.119
823.3	-1.119
827.4	-1.119
831.5	-1.119
835.6	-1.119
839.7	-1.119
843.8	-1.12
847.9	-1.118
852	-1.118
856.1	-1.118
860.2	-1.119
864.3	-1.119
868.4	-1.117
872.4	-1.118
876.5	-1.119
880.6	-1.116
884.7	-1.118
888.8	-1.118
892.9	-1.118
897	-1.119
901.1	-1.119
905.2	-1.118
909.3	-1.118
913.4	-1.118
917.5	-1.118
921.6	-1.119
925.7	-1.119
929.8	-1.119
933.9	-1.119
938	-1.119
942.1	-1.118
946.2	-1.118
950.3	-1.118
954.4	-1.119
958.5	-1.119
962.6	-1.119
966.7	-1.118
970.8	-1.118
974.8	-1.118
978.9	-1.119
983	-1.119
987.1	-1.119
991.2	-1.12
995.3	-1.118
999.4	-1.118
1004	-1.119
1008	-1.119
1012	-1.119
1016	-1.119
1020	-1.12
1024	-1.119
1028	-1.118
1032	-1.118
1036	-1.119
1040	-1.119
1044	-1.119
1049	-1.119
1053	-1.119
1057	-1.119
1061	-1.119
1065	-1.119
1069	-1.119
1073	-1.119
1077	-1.119
1081	-1.119
1085	-1.119
1090	-1.12
1094	-1.119
1098	-1.119
1102	-1.118
1106	-1.119
1110	-1.119
1114	-1.119
1118	-1.119
1122	-1.12
1126	-1.12
1130	-1.119
1135	-1.12
1139	-1.119
1143	-1.119
1147	-1.12
1151	-1.119
1155	-1.119
1159	-1.12
1163	-1.119
1167	-1.119
1171	-1.119
1176	-1.119
1180	-1.119
1184	-1.12
1188	-1.119
1192	-1.119
1196	-1.119
1200	-1.12
1204	-1.12
1208	-1.118
1212	-1.119
1217	-1.119
1221	-1.119
1225	-1.119
1229	-1.119
1233	-1.12
1237	-1.12
1241	-1.119
1245	-1.12
1249	-1.12
1253	-1.12
1257	-1.12
1262	-1.121
1266	-1.121
1270	-1.121
1274	-1.12
1278	-1.12
1282	-1.12
1286	-1.12
1290	-1.12
1294	-1.12
1298	-1.12
1303	-1.121
1307	-1.12
1311	-1.12
1315	-1.12
1319	-1.12
1323	-1.12
1327	-1.121
1331	-1.12
1335	-1.121
1339	-1.12
1343	-1.116
1348	-1.118
1352	-1.119
1356	-1.117
1360	-1.116
1364	-1.117
1368	-1.116
1372	-1.118
1376	-1.117
1380	-1.117
1384	-1.118
1389	-1.117
1393	-1.118
1397	-1.118
1401	-1.118
1405	-1.118
1409	-1.118
1413	-1.118
1417	-1.118
1421	-1.119
1425	-1.118
1430	-1.119
1434	-1.118
1438	-1.119
1442	-1.119
1446	-1.118
1450	-1.118
1454	-1.118
1458	-1.118
1462	-1.119
1466	-1.119
1470	-1.118
1475	-1.118
1479	-1.118
1483	-1.118
1487	-1.118
1491	-1.119
1495	-1.118
1499	-1.119
1503	-1.118
1507	-1.118
1511	-1.119
1516	-1.119
1520	-1.118
1524	-1.118
1528	-1.118
1532	-1.119
1536	-1.119
1540	-1.119
1544	-1.119
1548	-1.118
1552	-1.118
1556	-1.119
1561	-1.119
1565	-1.119
1569	-1.12
1573	-1.119
1577	-1.119
1581	-1.12
1585	-1.12
1589	-1.119
1593	-1.12
1597	-1.12
1602	-1.12
1606	-1.12
1610	-1.119
1614	-1.119
1618	-1.12
1622	-1.12
1626	-1.12
1630	-1.12
1634	-1.119
1638	-1.12
1642	-1.12
1647	-1.12
1651	-1.119
1655	-1.12
1659	-1.12
1663	-1.12
1667	-1.12
1671	-1.12
1675	-1.12
1679	-1.12
1683	-1.121
1688	-1.12
1692	-1.12
1696	-1.12
1700	-1.12
1704	-1.12
1708	-1.12
1712	-1.119
1716	-1.119
1720	-1.12
1724	-1.119
1729	-1.119
1733	-1.119
1737	-1.119
1741	-1.119
1745	-1.12
1749	-1.12
1753	-1.119
1757	-1.119
1761	-1.119
1765	-1.119
1769	-1.12
1774	-1.12
1778	-1.12
1782	-1.119
1786	-1.12
1790	-1.12
1794	-1.12
1798	-1.12
1802	-1.12
1806	-1.12
1810	-1.12
1815	-1.12
1819	-1.12
1823	-1.12
1827	-1.12
1831	-1.121
1835	-1.12
1839	-1.12
1843	-1.12
1847	-1.121
1851	-1.121
1855	-1.121
1860	-1.121
1864	-1.121
1868	-1.12
1872	-1.121
1876	-1.12
1880	-1.12
1884	-1.121
1888	-1.121
1892	-1.121
1896	-1.121
1901	-1.12
1905	-1.121
1909	-1.12
1913	-1.121
1917	-1.12
1921	-1.121
1925	-1.121
1929	-1.121
1933	-1.121
1937	-1.121
1941	-1.121
1946	-1.121
1950	-1.121
1954	-1.121
1958	-1.121
1962	-1.121
1966	-1.121
1970	-1.121
1974	-1.12
1978	-1.12
1982	-1.12
1987	-1.121
1991	-1.121
1995	-1.121
1999	-1.12
2003	-1.12
2007	-1.121
2011	-1.121
2015	-1.121
2019	-1.121
2023	-1.121
2028	-1.121
2032	-1.122
2036	-1.121
2040	-1.121
2044	-1.121
2048	-1.121
2052	-1.121
2056	-1.121
2060	-1.121
2064	-1.121
2068	-1.121
2073	-1.121
2077	-1.121
2081	-1.121
2085	-1.121
2089	-1.121
2093	-1.12
2097	-1.12
2101	-1.12
2105	-1.12
2109	-1.121
2114	-1.12
2118	-1.118
2122	-1.118
2126	-1.118
2130	-1.118
2134	-1.118
2138	-1.118
2142	-1.119
2146	-1.118
2150	-1.119
2154	-1.119
2159	-1.119
2163	-1.119
2167	-1.119
2171	-1.12
2175	-1.119
2179	-1.119
2183	-1.118
2187	-1.118
2191	-1.118
2195	-1.118
2200	-1.119
2204	-1.119
2208	-1.118
2212	-1.119
2216	-1.119
2220	-1.119
2224	-1.118
2228	-1.118
2232	-1.119
2236	-1.118
2240	-1.119
2245	-1.119
2249	-1.118
2253	-1.119
2257	-1.12
2261	-1.118
2265	-1.118
2269	-1.118
2273	-1.119
2277	-1.117
2281	-1.118
2286	-1.119
2290	-1.118
2294	-1.119
2298	-1.118
2302	-1.119
2306	-1.118
2310	-1.118
2314	-1.118
2318	-1.119
2322	-1.119
2327	-1.119
2331	-1.119
2335	-1.119
2339	-1.12
2343	-1.12
2347	-1.12
2351	-1.12
2355	-1.12
2359	-1.119
2363	-1.12
2367	-1.12
2372	-1.119
2376	-1.119
2380	-1.119
2384	-1.119
2388	-1.12
2392	-1.119
2396	-1.119
2400	-1.119
2404	-1.12
2408	-1.12
2413	-1.119
2417	-1.12
2421	-1.119
2425	-1.12
2429	-1.12
2433	-1.12
2437	-1.12
2441	-1.12
2445	-1.12
2449	-1.119
2453	-1.12
2458	-1.119
2462	-1.12
2466	-1.12
2470	-1.119
2474	-1.12
2478	-1.12
2482	-1.119
2486	-1.119
2490	-1.119
2494	-1.12
2499	-1.12
2503	-1.12
2507	-1.12
2511	-1.12
2515	-1.12
2519	-1.12
2523	-1.12
2527	-1.12
2531	-1.121
2535	-1.121
2540	-1.12
2544	-1.12
2548	-1.12
2552	-1.12
2556	-1.12
2560	-1.121
2564	-1.121
2568	-1.12
2572	-1.121
2576	-1.12
2580	-1.121
2585	-1.12
2589	-1.12
2593	-1.12
2597	-1.12
2601	-1.121
2605	-1.12
2609	-1.118
2613	-1.118
2617	-1.118
2621	-1.118
2626	-1.118
2630	-1.118
2634	-1.118
2638	-1.118
2642	-1.119
2646	-1.119
2650	-1.119
2654	-1.118
2658	-1.118
2662	-1.118
2666	-1.118
2671	-1.118
2675	-1.119
2679	-1.119
2683	-1.118
2687	-1.118
2691	-1.118
2695	-1.119
2699	-1.119
2703	-1.119
2707	-1.119
2712	-1.119
2716	-1.118
2720	-1.118
2724	-1.119
2728	-1.119
2732	-1.119
2736	-1.119
2740	-1.119
2744	-1.119
2748	-1.119
2752	-1.119
2757	-1.119
2761	-1.119
2765	-1.119
2769	-1.12
2773	-1.12
2777	-1.12
2781	-1.119
2785	-1.119
2789	-1.119
2793	-1.119
2798	-1.119
2802	-1.119
2806	-1.118
2810	-1.119
2814	-1.119
2818	-1.119
2822	-1.119
2826	-1.119
2830	-1.119
2834	-1.12
2839	-1.12
2843	-1.12
2847	-1.12
2851	-1.12
2855	-1.12
2859	-1.119
2863	-1.119
2867	-1.12
2871	-1.12
2875	-1.12
2879	-1.12
2884	-1.115
2888	-1.116
2892	-1.116
2896	-1.116
2900	-1.117
2904	-1.116
2908	-1.117
2912	-1.118
2916	-1.118
2920	-1.118
2925	-1.117
2929	-1.118
2933	-1.116
2937	-1.117
2941	-1.118
2945	-1.117
2949	-1.118
2953	-1.118
2957	-1.118
2961	-1.118
2965	-1.119
2970	-1.118
2974	-1.118
2978	-1.118
2982	-1.118
2986	-1.118
2990	-1.119
2994	-1.118
2998	-1.118
3002	-1.118
3006	-1.118
3011	-1.118
3015	-1.118
3019	-1.119
3023	-1.117
3027	-1.118
3031	-1.119
3035	-1.118
3039	-1.117
3043	-1.118
3047	-1.118
3051	-1.117
3056	-1.117
3060	-1.118
3064	-1.117
3068	-1.118
3072	-1.118
3076	-1.119
3080	-1.119
3084	-1.119
3088	-1.118
3092	-1.118
3097	-1.118
3101	-1.119
3105	-1.119
3109	-1.118
3113	-1.118
3117	-1.118
3121	-1.119
3125	-1.119
3129	-1.12
3133	-1.119
3138	-1.119
3142	-1.119
3146	-1.12
3150	-1.119
3154	-1.119
3158	-1.119
3162	-1.12
3166	-1.12
3170	-1.12
3174	-1.12
3178	-1.12
3183	-1.12
3187	-1.12
3191	-1.12
3195	-1.12
3199	-1.12
3203	-1.12
3207	-1.12
3211	-1.12
3215	-1.12
3219	-1.12
3224	-1.12
3228	-1.12
3232	-1.12
3236	-1.121
3240	-1.12
3244	-1.12
3248	-1.12
3252	-1.12
3256	-1.12
3260	-1.12
3264	-1.12
3269	-1.12
3273	-1.12
3277	-1.121
3281	-1.12
3285	-1.12
3289	-1.12
3293	-1.119
3297	-1.12
3301	-1.12
3305	-1.12
3310	-1.121
3314	-1.121
3318	-1.12
3322	-1.12
3326	-1.12
3330	-1.12
3334	-1.121
3338	-1.121
3342	-1.121
3346	-1.121
3350	-1.12
3355	-1.12
3359	-1.12
3363	-1.121
3367	-1.121
3371	-1.12
3375	-1.121
3379	-1.12
3383	-1.121
3387	-1.121
3391	-1.121
3396	-1.121
3400	-1.121
3404	-1.12
3408	-1.12
3412	-1.121
3416	-1.12
3420	-1.12
3424	-1.119
3428	-1.12
3432	-1.12
3437	-1.12
3441	-1.12
3445	-1.12
3449	-1.12
3453	-1.12
3457	-1.12
3461	-1.12
3465	-1.119
3469	-1.12
3473	-1.12
3477	-1.12
3482	-1.12
3486	-1.12
3490	-1.12
3494	-1.12
3498	-1.12
3502	-1.12
3506	-1.121
3510	-1.12
3514	-1.12
3518	-1.121
3523	-1.12
3527	-1.12
3531	-1.12
3535	-1.12
3539	-1.12
3543	-1.119
3547	-1.12
3551	-1.12
3555	-1.121
3559	-1.121
3563	-1.121
3568	-1.121
3572	-1.121
3576	-1.12
3580	-1.121
3584	-1.12
3588	-1.121
3592	-1.121
3596	-1.12
3600	-1.121
3604	-1.12
3609	-1.121
3613	-1.121
3617	-1.121
3621	-1.12
3625	-1.12
3629	-1.121
3633	-1.121
3637	-1.121
3641	-1.121
3645	-1.12
3650	-1.121
3654	-1.12
3658	-1.12
3662	-1.121
3666	-1.119
3670	-1.118
3674	-1.119
3678	-1.118
3682	-1.118
3686	-1.118
3690	-1.119
3695	-1.118
3699	-1.118
3703	-1.119
3707	-1.119
3711	-1.119
3715	-1.12
3719	-1.119
3723	-1.119
3727	-1.119
3731	-1.119
3736	-1.119
3740	-1.118
3744	-1.119
3748	-1.119
3752	-1.119
3756	-1.12
3760	-1.12
3764	-1.119
3768	-1.119
3772	-1.119
3776	-1.12
3781	-1.12
3785	-1.119
3789	-1.12
3793	-1.119
3797	-1.119
3801	-1.119
3805	-1.119
3809	-1.12
3813	-1.12
3817	-1.12
3822	-1.119
3826	-1.119
3830	-1.119
3834	-1.119
3838	-1.12
3842	-1.12
3846	-1.119
3850	-1.119
3854	-1.12
3858	-1.119
3862	-1.12
3867	-1.12
3871	-1.12
3875	-1.12
3879	-1.12
3883	-1.12
3887	-1.12
3891	-1.12
3895	-1.121
3899	-1.121
3903	-1.121
3908	-1.12
3912	-1.121
3916	-1.121
3920	-1.121
3924	-1.121
3928	-1.121
3932	-1.121
3936	-1.121
3940	-1.12
3944	-1.121
3949	-1.121
3953	-1.121
3957	-1.12
3961	-1.121
3965	-1.121
3969	-1.121
3973	-1.12
3977	-1.12
3981	-1.121
3985	-1.12
3989	-1.121
3994	-1.121
3998	-1.121
4002	-1.121
4006	-1.121
4010	-1.121
4014	-1.121
4018	-1.121
4022	-1.121
4026	-1.121
4030	-1.121
4035	-1.121
4039	-1.12
4043	-1.12
4047	-1.121
4051	-1.12
4055	-1.121
4059	-1.121
4063	-1.121
4067	-1.121
4071	-1.121
4075	-1.121
4080	-1.121
4084	-1.121
4088	-1.121
4092	-1.12
4096	-1.121
4100	-1.121
4104	-1.121
4108	-1.121
4112	-1.12
4116	-1.12
4121	-1.12
4125	-1.12
4129	-1.12
4133	-1.12
4137	-1.121
4141	-1.121
4145	-1.121
4149	-1.121
4153	-1.121
4157	-1.121
4162	-1.121
4166	-1.12
4170	-1.12
4174	-1.12
4178	-1.121
4182	-1.121
4186	-1.121
4190	-1.121
4194	-1.121
4198	-1.121
4202	-1.12
4207	-1.121
4211	-1.12
4215	-1.121
4219	-1.12
4223	-1.121
4227	-1.121
4231	-1.121
4235	-1.12
4239	-1.121
4243	-1.121
4248	-1.121
4252	-1.122
4256	-1.121
4260	-1.121
4264	-1.12
4268	-1.12
4272	-1.12
4276	-1.12
4280	-1.12
4284	-1.12
4288	-1.119
4293	-1.119
4297	-1.119
4301	-1.119
4305	-1.12
4309	-1.119
4313	-1.119
4317	-1.119
4321	-1.119
4325	-1.119
4329	-1.12
4334	-1.119
4338	-1.12
4342	-1.12
4346	-1.12
4350	-1.119
4354	-1.119
4358	-1.119
4362	-1.119
4366	-1.12
4370	-1.119
4375	-1.119
4379	-1.12
4383	-1.12
4387	-1.12
4391	-1.12
4395	-1.12
4399	-1.12
4403	-1.12
4407	-1.12
4411	-1.12
4415	-1.119
4420	-1.12
4424	-1.12
4428	-1.12
4432	-1.12
4436	-1.121
4440	-1.119
4444	-1.119
4448	-1.12
4452	-1.12
4456	-1.116
4461	-1.118
4465	-1.118
4469	-1.117
4473	-1.118
4477	-1.118
4481	-1.117
4485	-1.118
4489	-1.117
4493	-1.118
4497	-1.117
4501	-1.117
4506	-1.117
4510	-1.118
4514	-1.118
4518	-1.118
4522	-1.118
4526	-1.118
4530	-1.118
4534	-1.117
4538	-1.117
4542	-1.118
4547	-1.117
4551	-1.117
4555	-1.118
4559	-1.117
4563	-1.118
4567	-1.117
4571	-1.118
4575	-1.117
4579	-1.118
4583	-1.117
4588	-1.118
4592	-1.118
4596	-1.117
4600	-1.118
4604	-1.118
4608	-1.118
4612	-1.119
4616	-1.118
4620	-1.118
4624	-1.118
4628	-1.119
4633	-1.117
4637	-1.118
4641	-1.119
4645	-1.118
4649	-1.119
4653	-1.12
4657	-1.119
4661	-1.118
4665	-1.119
4669	-1.119
4674	-1.118
4678	-1.119
4682	-1.119
4686	-1.12
4690	-1.12
4694	-1.119
4698	-1.119
4702	-1.12
4706	-1.12
4710	-1.119
4714	-1.119
4719	-1.12
4723	-1.121
4727	-1.119
4731	-1.12
4735	-1.119
4739	-1.119
4743	-1.119
4747	-1.12
4751	-1.12
4755	-1.12
4760	-1.119
4764	-1.119
4768	-1.119
4772	-1.12
4776	-1.12
4780	-1.12
4784	-1.118
4788	-1.119
4792	-1.12
4796	-1.12
4801	-1.12
4805	-1.119
4809	-1.119
4813	-1.12
4817	-1.12
4821	-1.12
4825	-1.12
4829	-1.12
4833	-1.12
4837	-1.12
4841	-1.12
4846	-1.119
4850	-1.119
4854	-1.12
4858	-1.12
4862	-1.12
4866	-1.12
4870	-1.12
4874	-1.12
4878	-1.12
4882	-1.12
4887	-1.12
4891	-1.119
4895	-1.12
4899	-1.12
4903	-1.12
4907	-1.12
4911	-1.12
4915	-1.12
4919	-1.12
4923	-1.121
4927	-1.12
4932	-1.12
4936	-1.12
4940	-1.12
4944	-1.12
4948	-1.12
4952	-1.12
4956	-1.12
4960	-1.12
4964	-1.119
4968	-1.12
4973	-1.12
4977	-1.12
4981	-1.12
4985	-1.12
4989	-1.12
4993	-1.12
4997	-1.12
5001	-1.12
5005	-1.12
5009	-1.12
5014	-1.12
5018	-1.12
5022	-1.12
5026	-1.12
5030	-1.12
5034	-1.12
5038	-1.12
5042	-1.12
5046	-1.12
5050	-1.12
5054	-1.12
5059	-1.12
5063	-1.12
5067	-1.12
5071	-1.12
5075	-1.12
5079	-1.121
5083	-1.12
5087	-1.12
5091	-1.12
5095	-1.121
5100	-1.121
5104	-1.12
5108	-1.12
5112	-1.12
5116	-1.12
5120	-1.12
5124	-1.12
5128	-1.121
5132	-1.121
5136	-1.121
5140	-1.121
5145	-1.121
5149	-1.121
5153	-1.121
5157	-1.12
5161	-1.121
5165	-1.12
5169	-1.12
5173	-1.121
5177	-1.121
5181	-1.121
5186	-1.121
5190	-1.121
5194	-1.12
5198	-1.121
5202	-1.12
5206	-1.12
5210	-1.121
5214	-1.12
5218	-1.12
5222	-1.12
5227	-1.12
5231	-1.12
5235	-1.12
5239	-1.12
5243	-1.121
5247	-1.121
5251	-1.12
5255	-1.121
5259	-1.12
5263	-1.116
5267	-1.118
5272	-1.118
5276	-1.118
5280	-1.118
5284	-1.118
5288	-1.118
5292	-1.118
5296	-1.118
5300	-1.119
5304	-1.118
5308	-1.118
5313	-1.118
5317	-1.119
5321	-1.119
5325	-1.117
5329	-1.118
5333	-1.118
5337	-1.118
5341	-1.117
5345	-1.118
5349	-1.118
5353	-1.117
5358	-1.117
5362	-1.118
5366	-1.118
5370	-1.118
5374	-1.118
5378	-1.118
5382	-1.118
5386	-1.118
5390	-1.118
5394	-1.118
5399	-1.118
5403	-1.118
5407	-1.118
5411	-1.118
5415	-1.119
5419	-1.118
5423	-1.118
5427	-1.118
5431	-1.119
5435	-1.119
5440	-1.118
5444	-1.119
5448	-1.118
5452	-1.118
5456	-1.118
5460	-1.118
5464	-1.118
5468	-1.119
5472	-1.118
5476	-1.119
5480	-1.119
5485	-1.119
5489	-1.119
5493	-1.12
5497	-1.12
5501	-1.12
5505	-1.121
5509	-1.119
5513	-1.119
5517	-1.12
5521	-1.12
5526	-1.12
5530	-1.12
5534	-1.12
5538	-1.12
5542	-1.119
5546	-1.12
5550	-1.119
5554	-1.12
5558	-1.12
5562	-1.12
5566	-1.119
5571	-1.119
5575	-1.12
5579	-1.12
5583	-1.12
5587	-1.12
5591	-1.119
5595	-1.119
5599	-1.12
5603	-1.121
5607	-1.12
5612	-1.12
5616	-1.119
5620	-1.119
5624	-1.119
5628	-1.12
5632	-1.119
5636	-1.119
5640	-1.119
5644	-1.119
5648	-1.119
5653	-1.119
5657	-1.12
5661	-1.12
5665	-1.119
5669	-1.119
5673	-1.12
5677	-1.12
5681	-1.119
5685	-1.119
5689	-1.12
5693	-1.119
5698	-1.119
5702	-1.119
5706	-1.119
5710	-1.119
5714	-1.118
5718	-1.119
5722	-1.119
5726	-1.118
5730	-1.119
5734	-1.12
5739	-1.119
5743	-1.119
5747	-1.119
5751	-1.119
5755	-1.119
5759	-1.119
5763	-1.119
5767	-1.118
5771	-1.118
5775	-1.119
5779	-1.119
5784	-1.119
5788	-1.119
5792	-1.119
5796	-1.118
5800	-1.118
5804	-1.118
5808	-1.118
5812	-1.118
5816	-1.118
5820	-1.118
5825	-1.118
5829	-1.118
5833	-1.118
5837	-1.118
5841	-1.118
5845	-1.118
5849	-1.118
5853	-1.118
5857	-1.119
5861	-1.119
5866	-1.118
5870	-1.119
5874	-1.118
5878	-1.118
5882	-1.119
5886	-1.119
5890	-1.119
5894	-1.119
5898	-1.119
5902	-1.119
5906	-1.119
5911	-1.119
5915	-1.119
5919	-1.119
5923	-1.12
5927	-1.119
5931	-1.119
5935	-1.119
5939	-1.119
5943	-1.12
5947	-1.119
5952	-1.119
5956	-1.119
5960	-1.119
5964	-1.12
5968	-1.119
5972	-1.119
5976	-1.12
5980	-1.12
5984	-1.119
5988	-1.119
5992	-1.119
5997	-1.119
6001	-1.119
6005	-1.119
6009	-1.119
6013	-1.119
6017	-1.12
6021	-1.119
6025	-1.12
6029	-1.119
6033	-1.119
6038	-1.12
6042	-1.12
6046	-1.12
6050	-1.119
6054	-1.119
6058	-1.119
6062	-1.116
6066	-1.116
6070	-1.118
6074	-1.117
6079	-1.117
6083	-1.117
6087	-1.117
6091	-1.117
6095	-1.117
6099	-1.117
6103	-1.117
6107	-1.119
6111	-1.118
6115	-1.117
6119	-1.117
6124	-1.118
6128	-1.117
6132	-1.117
6136	-1.117
6140	-1.117
6144	-1.118
6148	-1.116
6152	-1.117
6156	-1.118
6160	-1.117
6165	-1.118
6169	-1.118
6173	-1.118
6177	-1.118
6181	-1.118
6185	-1.118
6189	-1.118
6193	-1.118
6197	-1.118
6201	-1.119
6206	-1.118
6210	-1.118
6214	-1.118
6218	-1.119
6222	-1.118
6226	-1.118
6230	-1.118
6234	-1.119
6238	-1.118
6242	-1.118
6246	-1.118
6251	-1.118
6255	-1.118
6259	-1.118
6263	-1.118
6267	-1.119
6271	-1.118
6275	-1.119
6279	-1.118
6283	-1.118
6287	-1.118
6292	-1.119
6296	-1.119
6300	-1.119
6304	-1.12
6308	-1.12
6312	-1.12
6316	-1.12
6320	-1.119
6324	-1.119
6328	-1.119
6332	-1.119
6337	-1.12
6341	-1.119
6345	-1.119
6349	-1.12
6353	-1.12
6357	-1.12
6361	-1.12
6365	-1.12
6369	-1.12
6373	-1.119
6378	-1.119
6382	-1.12
6386	-1.12
6390	-1.12
6394	-1.12
6398	-1.12
6402	-1.12
6406	-1.12
6410	-1.12
6414	-1.12
6419	-1.12
6423	-1.12
6427	-1.121
6431	-1.12
6435	-1.12
6439	-1.119
6443	-1.119
6447	-1.119
6451	-1.12
6455	-1.12
6459	-1.12
6464	-1.12
6468	-1.12
6472	-1.12
6476	-1.12
6480	-1.12
6484	-1.12
6488	-1.12
6492	-1.12
6496	-1.12
6500	-1.12
6505	-1.119
6509	-1.12
6513	-1.12
6517	-1.12
6521	-1.12
6525	-1.12
6529	-1.12
6533	-1.12
6537	-1.12
6541	-1.119
6545	-1.119
6550	-1.119
6554	-1.12
6558	-1.12
6562	-1.12
6566	-1.121
6570	-1.12
6574	-1.12
6578	-1.12
6582	-1.12
6586	-1.12
6591	-1.12
6595	-1.12
6599	-1.12
6603	-1.12
6607	-1.12
6611	-1.12
6615	-1.12
6619	-1.12
6623	-1.119
6627	-1.12
6632	-1.12
6636	-1.12
6640	-1.12
6644	-1.12
6648	-1.12
6652	-1.12
6656	-1.12
6660	-1.12
6664	-1.12
6668	-1.121
6672	-1.121
6677	-1.121
6681	-1.121
6685	-1.12
6689	-1.12
6693	-1.12
6697	-1.121
6701	-1.12
6705	-1.12
6709	-1.12
6713	-1.121
6718	-1.121
6722	-1.12
6726	-1.12
6730	-1.121
6734	-1.121
6738	-1.12
6742	-1.12
6746	-1.12
6750	-1.121
6754	-1.121
6758	-1.12
6763	-1.12
6767	-1.12
6771	-1.12
6775	-1.121
6779	-1.121
6783	-1.121
6787	-1.121
6791	-1.121
6795	-1.121
6799	-1.121
6804	-1.12
6808	-1.121
6812	-1.121
6816	-1.121
6820	-1.12
6824	-1.121
6828	-1.121
6832	-1.121
6836	-1.121
6840	-1.121
6845	-1.121
6849	-1.121
6853	-1.121
6857	-1.121
6861	-1.121
6865	-1.121
6869	-1.117
6873	-1.119
6877	-1.119
6881	-1.118
6885	-1.119
6890	-1.117
6894	-1.117
6898	-1.118
6902	-1.118
6906	-1.119
6910	-1.118
6914	-1.118
6918	-1.118
6922	-1.118
6926	-1.118
6931	-1.119
6935	-1.119
6939	-1.118
6943	-1.118
6947	-1.118
6951	-1.117
6955	-1.116
6959	-1.116
6963	-1.116
6967	-1.118
6971	-1.118
6976	-1.116
6980	-1.116
6984	-1.117
6988	-1.116
6992	-1.116
6996	-1.116
7000	-1.116
7004	-1.117
7008	-1.116
7012	-1.116
7017	-1.115
7021	-1.116
7025	-1.117
7029	-1.117
7033	-1.116
7037	-1.116
7041	-1.117
7045	-1.117
7049	-1.116
7053	-1.117
7058	-1.117
7062	-1.117
7066	-1.117
7070	-1.117
7074	-1.117
7078	-1.117
7082	-1.116
7086	-1.118
7090	-1.117
7094	-1.117
7098	-1.118
7103	-1.118
7107	-1.118
7111	-1.118
7115	-1.118
7119	-1.117
7123	-1.118
7127	-1.118
7131	-1.118
7135	-1.118
7139	-1.118
7144	-1.119
7148	-1.119
7152	-1.119
7156	-1.118
7160	-1.118
7164	-1.118
7168	-1.118
7172	-1.118
7176	-1.118
7180	-1.118
7184	-1.119
7189	-1.119
7193	-1.119
7197	-1.119
7201	-1.119
7205	-1.119
7209	-1.119
7213	-1.119
7217	-1.119
7221	-1.119
7225	-1.12
7230	-1.119
7234	-1.119
7238	-1.119
7242	-1.12
7246	-1.119
7250	-1.119
7254	-1.119
7258	-1.119
7262	-1.119
7266	-1.12
7271	-1.119
7275	-1.119
7279	-1.119
7283	-1.119
7287	-1.119
7291	-1.119
7295	-1.12
7299	-1.119
7303	-1.119
7307	-1.119
7311	-1.119
7316	-1.119
7320	-1.119
7324	-1.119
7328	-1.119
7332	-1.119
7336	-1.119
7340	-1.119
7344	-1.118
7348	-1.118
7352	-1.118
7357	-1.118
7361	-1.119
7365	-1.118
7369	-1.119
7373	-1.119
7377	-1.119
7381	-1.118
7385	-1.119
7389	-1.118
7393	-1.119
7397	-1.119
7402	-1.119
7406	-1.119
7410	-1.119
7414	-1.119
7418	-1.12
7422	-1.12
7426	-1.119
7430	-1.12
7434	-1.119
7438	-1.12
7443	-1.12
7447	-1.12
7451	-1.12
7455	-1.119
7459	-1.12
7463	-1.12
7467	-1.12
7471	-1.12
7475	-1.119
7479	-1.12
7484	-1.119
7488	-1.119
7492	-1.119
7496	-1.119
7500	-1.119
7504	-1.119
7508	-1.12
7512	-1.119
7516	-1.12
7520	-1.12
7524	-1.12
7529	-1.12
7533	-1.12
7537	-1.118
7541	-1.119
7545	-1.12
7549	-1.12
7553	-1.119
7557	-1.12
7561	-1.12
7565	-1.12
7570	-1.119
7574	-1.12
7578	-1.12
7582	-1.12
7586	-1.12
7590	-1.12
7594	-1.12
7598	-1.119
7602	-1.12
7606	-1.12
7610	-1.119
7615	-1.12
7619	-1.119
7623	-1.119
7627	-1.12
7631	-1.12
7635	-1.12
7639	-1.12
7643	-1.12
7647	-1.12
7651	-1.12
7656	-1.116
7660	-1.117
7664	-1.117
7668	-1.117
7672	-1.117
7676	-1.117
7680	-1.117
7684	-1.118
7688	-1.117
7692	-1.118
7697	-1.117
7701	-1.117
7705	-1.117
7709	-1.118
7713	-1.118
7717	-1.117
7721	-1.117
7725	-1.118
7729	-1.118
7733	-1.118
7737	-1.118
7742	-1.118
7746	-1.118
7750	-1.118
7754	-1.118
7758	-1.118
7762	-1.119
7766	-1.118
7770	-1.119
7774	-1.119
7778	-1.117
7783	-1.118
7787	-1.118
7791	-1.118
7795	-1.119
7799	-1.118
7803	-1.118
7807	-1.118
7811	-1.118
7815	-1.118
7819	-1.118
7823	-1.118
7828	-1.119
7832	-1.118
7836	-1.119
7840	-1.119
7844	-1.119
7848	-1.118
7852	-1.119
7856	-1.118
7860	-1.118
7864	-1.119
7869	-1.119
7873	-1.119
7877	-1.119
7881	-1.118
7885	-1.118
7889	-1.119
7893	-1.119
7897	-1.119
7901	-1.12
7905	-1.12
7910	-1.119
7914	-1.119
7918	-1.119
7922	-1.119
7926	-1.12
7930	-1.12
7934	-1.12
7938	-1.12
7942	-1.119
7946	-1.119
7950	-1.119
7955	-1.119
7959	-1.12
7963	-1.12
7967	-1.119
7971	-1.12
7975	-1.119
7979	-1.12
7983	-1.12
7987	-1.12
7991	-1.12
7996	-1.12
8000	-1.119
8004	-1.119
8008	-1.119
8012	-1.119
8016	-1.12
8020	-1.12
8024	-1.12
8028	-1.119
8032	-1.119
8036	-1.119
8041	-1.119
8045	-1.12
8049	-1.12
8053	-1.12
8057	-1.12
8061	-1.12
8065	-1.12
8069	-1.119
8073	-1.12
8077	-1.12
8082	-1.119
8086	-1.12
8090	-1.12
8094	-1.119
8098	-1.119
8102	-1.12
8106	-1.119
8110	-1.119
8114	-1.12
8118	-1.12
8123	-1.12
8127	-1.119
8131	-1.119
8135	-1.119
[truncated: 118,434 more rows]
